# Supplementary material for: Genetic Background, Maternal Age, and Interaction Effects Mediate Rates of Crossing Over in Drosophila melanogaster Females
Source: G3 (Bethesda). 2016 Mar 17;6(5):1409–16. doi: 10.1534/g3.116.027631 (PMC4856091; doi:10.1534/g3.116.027631)
Supplement: Supplemental Material [file supp_g3.116.027631_Table_S1.xlsx]

## Sheet: Table S1
Day	Line	Vial	+ + (Female)	y1 v1 (Female)	+ v1 (Female)	y1 + (Female)	+ + (Male)	y1 v1 (Male)	+ v1 (Male)	y1 + (Male)
1	21	1	1	2	0	0	3	4	2	0
1	21	2	1	3	3	1	2	3	1	2
1	21	3	2	4	1	1	2	2	2	1
1	21	4	4	2	2	2	5	5	3	2
1	21	5	4	3	3	1	2	0	2	0
1	21	6	1	3	1	1	2	3	2	1
1	21	7	2	1	1	2	1	4	1	1
1	21	8	0	1	0	1	2	0	1	1
1	21	9	0	1	0	0	0	1	0	0
1	21	10	1	4	1	2	1	2	3	1
1	21	11	3	1	1	3	3	6	1	1
1	21	12	2	1	0	0	2	3	0	2
1	21	13	3	1	1	6	2	4	3	0
1	21	14	2	3	1	3	4	1	1	1
1	21	15
1	21	16	3	3	0	3	4	3	3	2
1	21	17
1	21	18
1	21	19
1	21	20
1	21	21	1	2	0	1	1	0	3	0
1	21	22	1	0	0	1	1	3	2	0
1	21	23	2	1	0	0	1	2	1	0
1	21	24	4	1	0	2	5	2	0	1
1	21	25	3	3	1	1	2	5	2	1
1	21	26	4	1	0	1	4	8	1	2
1	21	27	2	1	0	0	1	3	1	2
1	21	28	1	1	0	0	0	0	1	1
1	21	29	2	0	0	1	5	0	1	1
1	21	30	1	1	2	2	2	3	1	1
1	21	31	1	3	0	0	5	3	2	1
1	21	32	8	1	2	2	2	0	3	2
1	21	33	3	2	3	2	3	0	2	1
1	21	34	0	1	0	0	0	0	0	0
1	21	35	4	2	2	0	0	1	1	0
1	21	36	0	0	1	0	0	0	0	0
1	21	37	2	1	2	0	1	0	2	0
1	21	38	2	3	1	3	1	2	0	0
1	21	39	1	0	1	1	1	1	2	1
1	21	40	2	5	3	0	5	0	0	2
1	21	41	3	1	1	3	0	2	0	1
1	21	42	1	3	0	0	2	0	0	1
1	21	43	0	1	1	0	1	1	1	0
1	21	44	1	1	3	1	2	4	0	1
1	21	45	3	0	0	1	0	2	1	1
1	21	46	1	1	1	2	4	2	0	2
1	21	47	5	3	0	0	4	1	3	1
1	21	48	1	0	1	0	1	2	4	2
1	21	49
1	21	50	1	0	0	1	0	0	0	0
1	21	51	3	1	0	1	1	0	0	0
1	21	52	0	0	0	0	1	0	0	0
1	21	53
1	21	54	2	2	0	2	0	3	0	0
1	21	55	1	0	0	0	1	3	1	1
1	21	56	2	1	1	0	2	1	1	1
1	21	57	0	0	0	0	0	0	1	0
1	21	58
1	21	59	1	1	1	1	1	1	2	0
1	21	60	1	3	0	2	1	6	2	1
1	21	61	5	2	0	0	2	4	0	0
1	21	62
1	21	63	2	2	0	1	3	0	1	2
1	21	64
1	21	65
1	21	66	6	3	1	1	7	3	3	1
1	21	67
1	21	68	2	2	1	1	3	1	2	2
1	21	69	1	1	0	0	0	1	0	0
1	21	70	0	3	7	0	1	2	1	2
1	21	71	0	1	1	0	1	1	2	0
1	21	72
1	21	73	0	4	1	1	1	1	0	1
1	21	74	1	0	0	1	1	0	0	1
1	21	75
1	21	76	2	2	0	1	0	1	0	0
1	21	77	1	2	0	1	2	1	1	0
1	21	78	0	0	0	0	1	0	0	0
1	21	79
1	21	80	0	0	0	0	0	0	1	0
1	21	81	1	0	1	0	1	0	0	0
1	21	82	6	3	2	3	6	4	0	1
1	21	83	1	1	1	0	1	2	3	0
1	21	84	0	0	1	1	0	2	0	0
1	21	85	0	1	2	1	2	2	0	1
1	21	86	0	1	0	2	0	1	0	0
1	21	87
1	21	88	0	1	0	0	0	0	0	0
1	21	89	1	2	0	1	2	0	1	1
1	21	90
1	21	91	1	2	1	2	0	6	0	0
1	21	92	2	1	0	0	1	0	1	1
1	21	93	0	1	2	1	1	3	1	0
1	21	94	0	0	1	0	0	0	0	2
1	21	95	1	2	0	0	0	3	0	1
1	21	96	1	4	1	2	2	2	1	1
1	21	97	2	1	1	1	0	0	2	2
1	21	98	3	3	2	1	0	0	0	0
1	21	99
1	21	100	0	0	0	0	0	0	1	0
1	21	101	1	0	1	1	3	0	1	1
1	21	102	1	3	3	1	1	0	1	3
1	21	103	0	0	0	1	3	0	1	1
1	21	104	3	3	0	1	0	5	2	3
1	21	105	3	2	2	0	0	3	4	3
1	21	106	0	3	1	2	0	3	2	2
1	21	107
1	21	108	2	0	1	2	1	2	1	1
1	21	109	2	0	0	1	1	4	3	1
1	21	110	1	2	0	0	0	3	0	3
1	21	111	2	0	1	2	1	0	0	3
1	21	112	2	4	1	0	1	1	1	4
1	21	113	1	1	1	0	0	0	0	2
1	21	114	1	4	3	1	0	3	3	0
1	21	115	5	2	2	3	2	2	2	2
1	21	116	2	0	1	1	2	2	2	0
1	21	117
1	21	118
1	21	119	0	0	1	0	0	0	0	0
1	21	120	0	0	2	1	2	1	0	1
1	21	121	1	3	0	2	1	6	0	2
1	21	122
1	21	123	0	0	0	0	1	0	0	0
1	21	124	1	0	0	0	1	0	0	0
1	21	125	2	3	1	0	4	1	1	0
1	21	126	0	1	0	0	3	1	1	1
1	21	127	4	4	0	3	1	1	1	0
1	21	128	0	0	0	1	0	1	1	1
1	21	129	1	1	0	1	0	2	0	0
1	21	130	1	2	0	1	3	1	2	2
1	21	131	2	1	0	0	1	2	1	2
1	21	132	2	2	0	0	3	2	0	0
1	21	133	1	3	1	1	6	1	0	0
1	21	134	0	0	0	1	0	1	0	0
1	21	135	0	0	1	1	1	1	1	0
1	21	136
1	21	137	0	1	0	0	1	1	2	1
1	21	138	0	0	0	0	1	1	0	2
1	21	139	3	1	0	1	0	0	0	2
1	21	140	1	1	2	2	2	3	0	1
1	59	1	6	1	0	2	1	4	0	0
1	59	2	1	1	2	2	2	4	0	0
1	59	3
1	59	4	4	0	0	1	9	0	4	0
1	59	5
1	59	6	3	4	2	4	3	3	2	2
1	59	7	2	0	1	2	3	1	0	0
1	59	8	0	0	0	0	0	1	0	0
1	59	9	0	0	0	0	1	2	0	0
1	59	10	1	2	2	1	1	1	0	3
1	59	11	3	0	1	1	2	1	1	0
1	59	12	0	0	0	0	1	0	0	0
1	59	13
1	59	14
1	59	15	1	0	1	0	0	0	0	0
1	59	16	0	0	0	0	0	1	0	0
1	59	17	0	0	1	0	0	0	0	0
1	59	18
1	59	19
1	59	20	2	1	1	0	0	1	0	1
1	59	21
1	59	22	0	0	0	0	0	1	0	0
1	59	23
1	59	24	0	1	0	0	0	0	0	0
1	59	25	1	0	0	0	0	0	0	0
1	59	26
1	59	27
1	59	28
1	59	29	0	0	0	0	1	0	0	0
1	59	30	1	0	0	0	0	0	0	0
1	59	31	0	2	4	1	0	1	1	2
1	59	32	1	2	0	0	0	0	1	1
1	59	33	1	0	1	0	0	0	0	0
1	59	34	1	2	0	3	3	1	2	0
1	59	35	1	0	0	0	0	0	0	0
1	59	36	0	0	0	2	0	0	0	0
1	59	37	1	0	0	0	0	0	0	0
1	59	38
1	59	39	0	1	1	1	0	1	0	0
1	59	40
1	59	41
1	59	42	4	3	2	1	3	2	0	2
1	59	43
1	59	44
1	59	45
1	59	46
1	59	47	1	0	0	0	0	0	0	0
1	59	48
1	59	49
1	59	50
1	59	51	1	1	2	1	2	3	0	0
1	59	52
1	59	53	3	0	3	1	1	6	0	0
1	59	54
1	59	55	1	0	0	0	0	0	0	0
1	59	56	3	1	0	3	2	1	1	1
1	59	57	1	1	0	0	2	2	0	1
1	59	58
1	59	59
1	59	60
1	59	61
1	59	62
1	59	63	1	2	1	3	3	2	1	0
1	59	64	0	0	0	0	1	0	0	0
1	59	65
1	59	66
1	59	67	0	0	0	1	0	1	0	0
1	59	68	2	3	4	0	1	1	4	1
1	59	69	0	0	0	0	0	1	0	0
1	59	70	3	1	1	3	0	4	2	1
1	59	71	0	0	0	1	0	0	0	0
1	59	72	0	3	0	0	0	2	0	1
1	59	73	1	0	2	0	1	2	2	1
1	59	74	0	0	0	0	1	3	1	0
1	59	75
1	59	76	1	3	1	0	1	0	2	0
1	59	77
1	59	78	0	1	0	0	1	1	0	1
1	59	79	1	1	1	1	4	0	3	3
1	59	80	3	1	1	1	2	1	1	1
1	59	81
1	59	82
1	59	83	3	1	0	0	2	2	1	0
1	59	84	1	0	0	1	1	1	0	1
1	59	85
1	59	86	1	0	0	1	2	3	0	0
1	59	87	0	2	1	1	0	2	0	0
1	59	88	2	0	0	0	0	0	1	0
1	59	89	0	0	1	0	0	2	0	0
1	59	90	3	3	1	2	1	1	0	0
1	59	91	0	0	0	0	1	0	0	0
1	59	92	3	3	0	1	2	1	0	2
1	59	93
1	59	94	1	4	3	1	0	4	1	0
1	59	95	3	4	3	1	0	2	0	1
1	59	96	3	1	1	1	0	2	4	1
1	59	97	1	0	0	0	0	0	0	0
1	59	98
1	59	99
1	59	100	3	3	0	1	4	3	1	1
1	59	101	2	1	0	3	2	2	1	0
1	59	102	2	0	0	0	0	1	0	1
1	59	103
1	59	104	0	0	1	1	0	0	1	0
1	59	105	1	1	3	3	2	1	4	3
1	59	106
1	59	107	3	0	1	0	4	1	0	0
1	59	108	1	2	1	1	2	1	2	0
1	59	109	0	0	0	1	0	0	0	0
1	59	110	0	1	0	0	0	0	0	0
1	59	111	2	0	1	0	0	1	2	0
1	59	112
1	59	113
1	59	114	0	0	0	0	0	0	0	1
1	59	115
1	59	116	4	3	1	0	1	2	0	0
1	59	117	0	3	1	3	2	0	0	2
1	59	118	0	0	2	2	2	4	2	1
1	59	119	1	3	1	1	1	1	2	1
1	59	120	2	0	0	1	0	0	0	1
1	59	121	3	2	0	0	2	3	2	0
1	59	122	2	3	3	2	3	1	1	0
1	59	123	0	2	0	0	1	1	0	2
1	59	124	1	0	0	0	0	0	0	0
1	59	125	1	0	0	0	1	0	0	1
1	59	126
1	59	127
1	59	128	0	0	0	0	0	0	1	0
1	59	129	1	3	1	0	3	0	1	1
1	59	130	3	2	1	3	1	2	1	0
1	59	131	1	3	0	0	0	1	1	1
1	59	132	3	2	3	1	2	2	1	0
1	59	133	4	3	1	2	3	4	2	2
1	59	134
1	59	135	2	0	1	2	1	2	2	2
1	59	136	7	2	1	2	1	1	2	2
1	59	137	3	3	2	1	4	2	3	4
1	59	138	2	3	0	2	5	3	3	3
1	59	139	4	8	0	1	1	2	4	1
1	59	140
1	73	1	1	0	0	0	0	0	0	0
1	73	2
1	73	3
1	73	4
1	73	5	0	0	0	0	0	0	1	0
1	73	6	2	1	0	0	0	1	1	0
1	73	7
1	73	8
1	73	9	1	0	1	0	0	1	0	2
1	73	10	0	1	1	0	0	1	1	1
1	73	11
1	73	12	0	1	2	0	2	1	1	1
1	73	13
1	73	14	0	1	0	0	0	0	0	0
1	73	15
1	73	16	0	0	1	0	3	1	0	0
1	73	17	0	2	0	2	1	0	0	0
1	73	18	2	3	1	1	2	4	1	0
1	73	19
1	73	20
1	73	21	5	1	1	2	6	3	1	0
1	73	22	0	0	0	1	0	0	0	0
1	73	23	3	3	2	2	4	4	2	2
1	73	24	4	5	1	3	0	1	1	3
1	73	25	3	0	1	0	2	3	0	1
1	73	26	11	3	0	1	2	0	0	2
1	73	27
1	73	28	0	0	0	0	0	1	0	0
1	73	29
1	73	30	1	1	0	1	0	2	0	1
1	73	31	0	0	0	0	0	0	1	0
1	73	32	0	1	0	0	0	2	2	1
1	73	33
1	73	34
1	73	35	4	4	1	2	2	3	0	2
1	73	36
1	73	37	0	1	4	1	3	2	2	0
1	73	38	2	1	1	1	0	0	1	1
1	73	39
1	73	40	3	3	1	1	0	0	1	4
1	73	41
1	73	42
1	73	43	0	0	0	0	0	1	0	0
1	73	44	3	1	0	0	3	1	1	1
1	73	45	0	1	0	0	0	0	0	0
1	73	46	0	0	0	0	0	1	0	0
1	73	47
1	73	48	5	1	2	0	4	1	1	0
1	73	49	3	0	1	3	8	1	3	0
1	73	50	0	3	2	0	1	0	1	3
1	73	51
1	73	52	1	0	0	0	0	0	0	0
1	73	53
1	73	54	0	1	0	0	0	0	0	0
1	73	55	0	0	0	0	0	1	0	0
1	73	56	4	3	1	0	4	1	0	0
1	73	57
1	73	58	4	4	0	3	1	3	1	0
1	73	59	0	6	1	1	4	2	1	1
1	73	60	1	0	2	0	1	2	0	1
1	73	61	0	0	0	1	0	0	0	0
1	73	62	2	6	0	0	3	4	1	0
1	73	63	2	3	2	0	2	1	1	1
1	73	64
1	73	65
1	73	66
1	73	67	1	1	0	0	1	1	0	0
1	73	68	0	3	2	2	2	2	0	0
1	73	69	0	0	0	0	0	0	1	0
1	73	70	2	2	2	0	3	0	1	0
1	73	71	2	1	0	1	0	3	1	1
1	73	72	0	1	0	0	0	0	0	0
1	73	73	1	0	0	0	0	0	0	0
1	73	74	2	0	1	0	3	0	0	0
1	73	75
1	73	76	1	0	0	0	0	0	0	0
1	73	77	1	0	0	0	0	0	0	0
1	73	78					1	0	1	2
1	73	79
1	73	80	0	6	2	0	2	2	1	0
1	73	81	2	1	0	0	0	0	0	0
1	73	82	2	2	1	0	4	3	3	2
1	73	83	0	0	0	0	0	0	1	0
1	73	84	1	0	0	0	0	0	0	0
1	73	85	1	1	0	1	1	1	0	0
1	73	86	2	1	0	0	4	4	3	0
1	73	87	0	0	0	0	0	0	1	0
1	73	88	1	4	0	1	3	1	0	2
1	73	89
1	73	90	0	0	0	0	1	0	0	0
1	73	91	0	0	0	0	1	0	0	0
1	73	92
1	73	93
1	73	94
1	73	95	1	0	0	0	0	0	0	0
1	73	96	0	0	1	0	0	0	3	0
1	73	97
1	73	98
1	73	99	0	2	0	0	1	2	0	0
1	73	100	0	0	0	0	1	0	0	0
1	73	101
1	73	102
1	73	103	0	1	0	0	0	0	0	0
1	73	104	0	1	0	0	0	0	0	0
1	73	105	0	0	0	0	1	1	1	0
1	73	106	2	6	2	4	5	4	2	0
1	73	107	2	1	1	1	3	6	3	1
1	73	108	2	3	1	0	2	0	1	0
1	73	109	0	0	0	0	1	0	0	0
1	73	110	0	2	3	0	2	1	2	2
1	73	111
1	73	112	0	0	1	2	0	0	0	0
1	73	113	1	0	0	0	0	0	0	0
1	73	114	1	3	1	0	1	1	0	0
1	73	115	0	0	0	0	1	0	0	0
1	73	116	0	2	1	0	0	2	0	0
1	73	117	0	0	0	0	1	0	0	0
1	73	118	0	1	0	0	0	0	0	0
1	73	119	3	0	0	2	3	0	1	1
1	73	120
1	73	121	0	0	0	1	0	1	0	2
1	73	122	2	0	1	2	3	0	0	1
1	73	123	2	4	0	0	0	3	1	0
1	73	124	3	2	2	0	3	3	0	0
1	73	125	1	3	0	2	0	1	2	1
1	73	126
1	73	127	0	1	0	0	0	0	0	0
1	73	128
1	73	129	0	0	0	0	1	0	0	0
1	73	130	1	0	0	0	0	0	0	0
1	73	131
1	73	132	0	0	0	0	0	1	0	0
1	73	133	0	0	0	2	0	0	0	0
1	73	134	0	0	0	0	0	2	1	0
1	73	135	1	0	0	0	0	0	0	0
1	73	136	1	0	0	0	0	0	0	0
1	73	137
1	73	138	1	0	0	0	0	0	0	0
1	73	139
1	73	140	1	0	0	0	3	4	2	1
1	75	1	3	3	2	1	3	4	2	3
1	75	2	0	1	0	2	1	1	2	1
1	75	3	0	2	2	1	0	1	0	0
1	75	4	2	4	1	0	2	2	0	2
1	75	5
1	75	6	3	2	1	1	5	0	1	3
1	75	7	0	0	0	1	0	1	0	0
1	75	8	1	4	0	0	2	2	0	0
1	75	9	1	0	0	0	0	0	0	0
1	75	10	0	0	0	0	1	0	0	0
1	75	11	3	4	1	2	7	5	1	2
1	75	12	0	0	0	0	1	0	0	0
1	75	13	3	0	1	1	2	0	1	2
1	75	14	1	3	0	0	2	1	2	1
1	75	15	2	0	0	0	3	0	0	0
1	75	16	2	0	0	1	0	0	1	0
1	75	17	0	2	0	0	0	1	0	0
1	75	18	1	1	1	1	3	4	0	2
1	75	19	1	1	2	2	1	7	2	0
1	75	20	5	2	0	2	5	4	2	0
1	75	21	3	1	1	0	2	3	1	1
1	75	22
1	75	23	0	0	1	0	0	1	0	0
1	75	24	0	0	0	0	1	0	0	0
1	75	25	2	1	1	1	3	2	0	2
1	75	26	2	0	1	1	2	1	1	2
1	75	27	1	1	3	3	0	3	3	1
1	75	28	5	4	0	0	1	0	0	0
1	75	29
1	75	30	5	1	1	3	4	4	1	2
1	75	31
1	75	32	2	3	0	0	4	3	3	0
1	75	33	2	1	1	0	1	3	4	2
1	75	34	0	0	0	0	0	0	0	1
1	75	35	4	5	2	1	4	5	2	0
1	75	36	0	1	0	1	3	0	0	1
1	75	37	1	2	0	0	0	0	0	1
1	75	38	4	0	4	1	3	0	0	1
1	75	39	0	4	1	1	2	3	0	1
1	75	40	2	1	1	0	1	1	1	0
1	75	41	3	5	1	1	3	2	0	4
1	75	42	6	0	1	0	2	1	2	4
1	75	43	9	0	0	0	3	2	0	1
1	75	44	2	1	0	0	2	4	0	1
1	75	45	3	9	3	0	3	4	1	1
1	75	46	1	0	0	0	0	1	0	0
1	75	47
1	75	48	1	5	1	2	4	1	1	2
1	75	49	0	3	0	0	1	3	2	1
1	75	50	2	1	2	1	1	2	1	1
1	75	51	4	3	1	5	2	3	0	1
1	75	52	1	0	0	0	0	0	0	0
1	75	53	1	0	0	0	0	0	0	0
1	75	54	9	0	0	0	3	1	1	1
1	75	55	0	2	0	0	1	1	2	2
1	75	56	3	0	0	0	0	0	0	0
1	75	57	2	1	1	1	3	4	1	1
1	75	58	2	3	1	1	3	1	1	1
1	75	59	0	0	0	0	1	1	0	1
1	75	60	1	1	1	0	4	0	0	0
1	75	61	3	0	1	1	1	2	2	1
1	75	62	5	7	3	2	0	4	1	0
1	75	63	2	1	1	0	2	0	1	1
1	75	64	6	4	1	1	2	5	0	3
1	75	65	2	4	3	5	2	2	0	0
1	75	66	1	1	1	0	3	2	2	2
1	75	67	2	0	0	1	3	0	0	0
1	75	68	0	2	0	0	4	4	0	1
1	75	69	3	1	1	2	1	2	0	0
1	75	70	2	6	1	1	1	4	1	4
1	75	71	0	0	0	0	0	1	1	0
1	75	72	2	2	0	1	2	3	1	1
1	75	73	5	4	1	2	1	3	1	1
1	75	74	1	1	0	1	1	0	1	0
1	75	75	2	5	0	3	2	1	2	3
1	75	76	2	3	1	1	2	5	2	2
1	75	77	0	3	0	0	0	0	1	0
1	75	78	0	2	3	2	3	0	2	1
1	75	79	2	0	0	2	1	0	0	0
1	75	80	2	4	4	4	6	2	3	2
1	75	81	3	0	0	0	0	0	0	1
1	75	82	0	0	0	0	1	0	0	0
1	75	83	3	0	1	1	6	4	0	1
1	75	84	3	0	1	0	3	3	1	0
1	75	85	0	1	0	0	1	1	0	1
1	75	86	0	2	1	0	0	1	0	1
1	75	87	1	1	0	1	2	3	2	2
1	75	88	0	2	1	2	4	3	1	1
1	75	89	1	0	0	0	1	0	0	0
1	75	90
1	75	91	0	0	0	0	1	0	0	0
1	75	92	3	4	2	1	4	3	4	1
1	75	93	0	0	0	0	0	1	0	0
1	75	94	2	0	1	0	1	0	0	0
1	75	95	0	0	0	0	0	1	0	1
1	75	96	1	2	1	2	2	2	1	1
1	75	97
1	75	98	2	3	2	1	3	3	2	1
1	75	99	3	1	1	2	2	3	1	1
1	75	100	1	0	0	0	0	2	1	1
1	75	101	0	0	0	0	1	1	1	0
1	75	102	1	1	0	0	1	3	1	2
1	75	103	1	1	1	0	2	1	0	0
1	75	104	4	1	1	1	3	1	3	1
1	75	105	1	2	1	3	4	3	3	2
1	75	106
1	75	107	3	0	1	0	0	1	0	1
1	75	108
1	75	109
1	75	110	2	2	2	0	4	3	1	0
1	75	111	1	2	1	1	4	2	1	1
1	75	112	2	0	2	0	0	3	2	2
1	75	113	4	2	1	1	4	3	0	2
1	75	114	1	1	0	0	2	1	0	0
1	75	115	2	1	0	0	3	2	5	1
1	75	116	2	1	1	0	2	1	1	1
1	75	117	2	1	3	3	2	2	0	1
1	75	118	2	4	1	0	1	1	1	0
1	75	119	1	1	0	0	1	0	0	0
1	75	120	4	2	0	0	1	4	2	0
1	75	121	0	3	1	0	1	1	0	0
1	75	122
1	75	123	2	5	0	3	5	2	1	0
1	75	124	3	2	0	3	5	0	2	0
1	75	125	2	1	1	1	1	3	2	1
1	75	126	1	2	1	1	1	2	2	0
1	75	127	2	3	0	1	4	0	0	0
1	75	128
1	75	129	4	2	1	1	1	2	0	2
1	75	130
1	75	131
1	75	132
1	75	133	3	5	0	2	4	4	0	0
1	75	134
1	75	135	0	2	1	0	0	1	0	2
1	75	136	1	0	0	2	1	3	3	1
1	75	137	1	1	1	1	2	1	0	0
1	75	138	0	1	2	1	3	3	0	0
1	75	139	2	0	1	1	0	4	0	0
1	75	140	4	4	0	1	5	5	4	3
1	136	1
1	136	2
1	136	3
1	136	4	1	0	0	0	1	2	0	0
1	136	5	1	0	0	0	0	0	0	0
1	136	6
1	136	7
1	136	8	1	0	0	0	1	0	0	0
1	136	9	1	0	0	0	2	0	0	0
1	136	10	0	1	1	3	2	5	1	0
1	136	11	1	4	2	4	2	4	1	0
1	136	12
1	136	13
1	136	14	3	3	0	1	4	1	1	0
1	136	15	2	4	1	1	2	4	1	2
1	136	16	0	1	0	0	1	2	0	2
1	136	17	2	1	1	1	1	2	0	2
1	136	18
1	136	19
1	136	20	0	2	0	1	3	2	1	1
1	136	21	0	0	1	0	0	0	0	0
1	136	22
1	136	23	0	0	0	0	0	1	0	0
1	136	24	2	0	1	0	2	0	3	2
1	136	25
1	136	26	2	0	0	0	2	1	0	2
1	136	27
1	136	28
1	136	29	1	0	0	0	0	0	0	0
1	136	30
1	136	31	1	1	0	3	3	0	0	2
1	136	32	1	3	3	1	1	1	0	0
1	136	33
1	136	34	0	0	1	0	0	0	0	0
1	136	35
1	136	36	2	0	0	0	0	1	0	1
1	136	37	3	1	1	1	2	1	0	2
1	136	38	3	2	1	1	5	2	2	1
1	136	39
1	136	40	1	5	1	1	3	2	0	0
1	136	41	2	4	2	1	0	0	2	0
1	136	42	3	0	1	1	1	2	2	1
1	136	43	1	0	0	0	0	0	1	1
1	136	44	2	3	1	0	1	3	0	1
1	136	45	0	1	0	0	0	0	0	0
1	136	46	0	3	1	2	3	1	2	3
1	136	47	1	0	1	2	2	1	1	1
1	136	48	3	2	3	0	3	0	1	1
1	136	49	5	3	2	3	2	4	1	1
1	136	50	3	1	0	1	1	7	0	2
1	136	51	3	3	2	0	6	2	3	1
1	136	52	3	2	0	1	5	1	1	1
1	136	53	5	2	0	2	6	0	1	1
1	136	54	0	0	0	0	0	1	0	0
1	136	55	0	0	0	0	0	0	0	0
1	136	56	1	0	1	0	0	2	0	0
1	136	57	1	0	1	1	5	3	3	1
1	136	58	2	2	2	4	8	3	1	1
1	136	59
1	136	60	0	0	0	0	0	1	0	0
1	136	61	0	2	1	0	2	1	0	0
1	136	62
1	136	63	0	1	0	0	1	0	0	0
1	136	64	4	1	3	0	3	2	1	2
1	136	65
1	136	66	1	2	1	0	1	4	0	1
1	136	67	0	2	0	0	0	1	0	0
1	136	68	1	2	4	0	0	0	0	1
1	136	69
1	136	70
1	136	71	3	2	0	0	4	1	0	1
1	136	72	3	3	1	1	0	3	0	1
1	136	73	3	3	0	1	2	2	0	1
1	136	74	2	1	0	1	4	2	0	1
1	136	75	0	1	0	0	0	0	0	0
1	136	76	4	2	0	0	0	3	2	2
1	136	77	0	1	0	0	0	0	0	0
1	136	78
1	136	79	0	3	0	1	0	0	0	0
1	136	80	2	1	0	0	1	1	0	0
1	136	81
1	136	82
1	136	83	3	1	2	0	3	1	0	0
1	136	84	0	0	0	0	0	0	1	0
1	136	85
1	136	86
1	136	87	2	2	1	0	1	1	2	0
1	136	88
1	136	89	0	0	1	0	0	0	0	0
1	136	90	3	3	2	0	0	2	1	2
1	136	91	1	3	5	1	3	1	0	2
1	136	92
1	136	93	3	2	1	0	1	3	1	0
1	136	94
1	136	95	3	2	0	1	2	2	1	3
1	136	96
1	136	97	1	0	0	0	0	0	0	0
1	136	98	0	0	0	0	1	0	0	0
1	136	99	7	4	3	4	5	5	3	7
1	136	100
1	136	101	1	2	0	0	1	1	0	0
1	136	102	5	6	4	2	2	1	2	2
1	136	103	1	2	0	0	0	0	0	1
1	136	104	6	4	5	3	2	8	1	0
1	136	105	4	1	3	1	4	3	1	3
1	136	106	5	4	4	1	4	4	2	1
1	136	107	5	7	5	5	5	4	3	3
1	136	108	1	1	0	1	2	2	1	0
1	136	109
1	136	110	8	2	7	3	7	2	1	3
1	136	111
1	136	112	0	1	0	0	0	0	0	0
1	136	113	1	3	0	0	3	2	0	2
1	136	114	1	3	2	0	3	3	0	0
1	136	115	2	1	0	1	3	2	2	2
1	136	116
1	136	117
1	136	118
1	136	119
1	136	120
1	136	121	3	6	3	2	8	6	8	9
1	136	122	3	4	0	0	0	1	0	1
1	136	123	1	1	0	0	1	2	1	0
1	136	124	1	1	1	1	2	1	1	1
1	136	125	2	0	0	2	1	1	2	3
1	136	126	0	1	0	1	1	3	0	1
1	136	127	0	4	2	0	0	3	2	2
1	136	128
1	136	129	5	1	3	1	3	0	1	1
1	136	130	0	0	0	1	0	0	0	0
1	136	131	2	5	1	3	2	3	1	0
1	136	132	2	1	1	1	1	0	0	1
1	136	133	4	2	2	0	3	1	0	2
1	136	134
1	136	135
1	136	136
1	136	137	3	1	2	1	4	0	1	1
1	136	138	1	5	3	0	1	1	0	1
1	136	139	1	1	2	1	3	3	0	2
1	136	140
2	21	1	3	9	1	2	1	2	3	5
2	21	2	4	3	1	1	4	3	1	2
2	21	3	1	0	0	3	2	1	0	2
2	21	4	4	5	3	2	5	7	4	2
2	21	5	4	5	2	4	4	4	3	4
2	21	6	2	7	3	3	3	3	7	1
2	21	7	9	3	2	4	2	6	0	2
2	21	8	4	4	4	5	5	2	3	6
2	21	9	5	4	3	3	0	1	5	1
2	21	10	3	4	6	3	3	7	3	3
2	21	11	4	7	1	4	3	6	4	4
2	21	12	5	6	3	4	6	4	3	1
2	21	13	2	2	2	4	4	6	3	1
2	21	14	3	6	4	4	2	8	6	2
2	21	15	5	4	1	0	5	4	0	0
2	21	16	1	5	4	4	3	2	3	2
2	21	17
2	21	18
2	21	19
2	21	20
2	21	21	4	3	1	2	2	6	4	4
2	21	22	6	4	2	3	3	8	5	3
2	21	23	3	3	2	4	3	5	4	3
2	21	24	5	4	4	3	5	8	1	6
2	21	25
2	21	26	3	3	4	4	3	6	6	2
2	21	27	4	5	3	7	5	7	4	2
2	21	28	8	5	2	6	6	11	4	1
2	21	29	5	1	2	1	2	5	1	2
2	21	30	3	3	1	5	3	3	5	0
2	21	31	4	3	2	1	6	7	1	2
2	21	32	6	6	4	5	3	2	5	3
2	21	33	6	3	2	3	3	7	2	2
2	21	34	11	9	3	1	4	4	4	4
2	21	35	5	5	3	5	4	5	3	3
2	21	36	5	5	3	4	1	3	5	2
2	21	37	3	8	3	1	6	5	1	3
2	21	38	6	5	1	3	7	3	2	5
2	21	39	3	3	2	3	5	3	3	4
2	21	40	4	5	3	5	3	3	2	4
2	21	41	6	6	4	3	1	7	2	8
2	21	42	2	3	3	2	6	5	3	3
2	21	43	6	9	2	3	3	0	3	1
2	21	44	5	6	2	0	5	4	5	2
2	21	45	3	3	6	2	9	7	2	4
2	21	46	4	3	1	4	1	3	7	4
2	21	47	5	2	0	1	5	4	5	4
2	21	48	6	2	0	1	5	3	3	2
2	21	49
2	21	50	2	1	3	2	0	1	1	2
2	21	51	5	3	0	3	2	4	3	5
2	21	52	2	1	2	1	4	4	2	2
2	21	53
2	21	54	2	3	1	3	3	1	0	4
2	21	55	4	3	1	3	2	4	1	2
2	21	56	8	6	2	2	4	6	3	1
2	21	57	2	3	1	4	5	5	4	9
2	21	58
2	21	59	6	7	4	5	6	6	4	1
2	21	60	3	4	4	4	7	5	2	2
2	21	61	7	3	2	1	4	2	4	5
2	21	62
2	21	63	9	2	1	1	3	6	1	4
2	21	64
2	21	65
2	21	66	6	4	2	4	2	5	4	5
2	21	67	0	2	0	0	0	0	1	0
2	21	68	8	2	3	4	1	5	3	2
2	21	69	2	7	4	1	5	5	4	6
2	21	70	2	5	3	2	4	2	1	4
2	21	71	2	3	0	6	2	2	2	1
2	21	72	0	9	0	4	4	2	0	1
2	21	73	6	4	3	2	4	4	1	3
2	21	74	3	7	4	2	4	3	1	1
2	21	75	1	2	1	1	4	6	3	7
2	21	76	2	2	3	2	1	5	0	5
2	21	77	4	6	1	3	4	3	3	3
2	21	78	1	3	2	2	6	5	0	3
2	21	79	1	4	5	3	2	1	4	3
2	21	80	6	1	2	1	3	4	4	4
2	21	81	4	2	2	2	7	2	3	1
2	21	82	7	3	0	1	7	4	2	5
2	21	83	1	3	1	2	8	4	1	4
2	21	84	4	5	1	2	4	4	1	4
2	21	85	7	5	4	5	1	2	4	1
2	21	86	4	6	1	4	6	3	1	1
2	21	87
2	21	88
2	21	89	2	1	0	2	3	1	4	2
2	21	90
2	21	91	1	5	4	1	7	4	1	5
2	21	92	7	5	2	1	10	2	6	1
2	21	93	6	5	1	4	3	4	3	3
2	21	94	2	0	1	0	4	2	0	3
2	21	95	1	2	2	0	2	1	3	0
2	21	96	6	1	3	3	6	4	3	1
2	21	97	6	2	2	2	7	6	3	2
2	21	98	3	2	0	0	5	1	3	1
2	21	99	4	2	2	2	3	5	2	2
2	21	100	7	4	3	3	3	4	2	0
2	21	101	4	8	3	0	4	2	4	2
2	21	102	6	1	1	2	4	3	3	0
2	21	103	0	0	0	0	6	3	4	2
2	21	104	2	3	3	4	5	6	0	3
2	21	105	0	2	3	4	3	6	4	4
2	21	106	7	7	2	1	2	5	3	1
2	21	107
2	21	108	4	4	0	3	4	4	1	2
2	21	109	4	7	0	7	6	4	2	8
2	21	110	0	1	4	0	3	1	3	1
2	21	111	6	3	2	1	4	5	1	0
2	21	112	2	5	2	5	6	2	3	2
2	21	113	2	1	0	1	3	3	1	0
2	21	114	6	3	4	1	5	4	2	1
2	21	115	4	5	1	2	2	4	1	3
2	21	116
2	21	117
2	21	118
2	21	119	6	8	5	3	4	5	3	3
2	21	120	6	5	1	4	5	9	1	8
2	21	121	2	4	0	0	5	2	4	3
2	21	122	5	2	2	6	7	2	3	4
2	21	123
2	21	124	1	0	0	0	0	0	0	0
2	21	125	2	3	3	1	6	1	7	4
2	21	126	2	7	4	1	2	4	1	5
2	21	127	7	0	1	5	0	0	3	1
2	21	128	5	4	1	2	1	5	7	3
2	21	129	2	2	6	2	5	1	1	3
2	21	130	6	9	3	5	5	3	1	4
2	21	131	3	5	2	1	2	1	3	1
2	21	132	3	4	2	2	3	5	3	2
2	21	133	2	3	0	2	5	8	1	2
2	21	134	3	0	1	4	4	3	2	0
2	21	135	3	1	2	3	6	2	4	3
2	21	136	1	3	0	0	1	0	1	1
2	21	137	5	1	3	2	6	5	4	4
2	21	138	4	5	0	2	2	2	2	0
2	21	139	6	6	2	2	5	2	2	3
2	21	140	5	4	0	3	6	4	2	2
2	59	1	4	3	1	3	1	2	2	2
2	59	2	0	0	1	0	0	0	0	0
2	59	3	0	0	0	0	1	0	0	0
2	59	4	8	8	1	0	7	6	2	1
2	59	5	5	1	1	3	1	3	1	1
2	59	6	2	5	1	2	10	2	5	6
2	59	7	3	2	3	4	7	2	2	5
2	59	8	2	1	0	2	2	0	1	2
2	59	9	3	6	2	5	3	10	4	3
2	59	10	0	0	0	0	0	1	0	0
2	59	11	6	3	5	1	3	1	1	7
2	59	12	1	0	0	0	0	0	0	0
2	59	13	2	0	0	0	0	0	1	0
2	59	14
2	59	15	4	7	3	4	3	5	2	2
2	59	16	0	0	0	0	0	0	0	1
2	59	17	4	2	3	3	11	8	3	3
2	59	18	5	2	3	5	3	5	3	5
2	59	19	3	3	1	4	3	3	4	3
2	59	20	7	7	5	3	5	3	5	3
2	59	21
2	59	22	4	3	0	5	4	0	2	5
2	59	23	8	6	1	2	5	3	4	10
2	59	24	7	3	2	0	3	6	1	1
2	59	25	5	5	3	1	5	3	0	1
2	59	26	5	6	4	1	4	4	2	2
2	59	27	6	6	1	5	8	5	2	4
2	59	28
2	59	29	6	4	2	1	6	0	1	2
2	59	30	13	3	1	0	7	9	2	5
2	59	31	2	6	3	3	7	2	3	1
2	59	32	0	1	0	0	1	3	0	0
2	59	33	2	5	4	5	3	9	5	2
2	59	34	3	5	2	1	7	4	4	2
2	59	35	0	0	0	0	0	0	1	0
2	59	36	9	8	2	1	3	3	3	4
2	59	37	0	8	2	1	3	5	3	5
2	59	38	7	6	2	3	10	6	2	3
2	59	39	2	1	1	0	0	0	0	0
2	59	40	5	1	2	1	3	3	0	3
2	59	41	3	7	4	6	7	8	5	4
2	59	42	2	3	0	3	2	0	0	2
2	59	43	0	0	1	0	0	0	0	0
2	59	44	5	1	0	2	3	3	3	2
2	59	45	7	3	0	1	2	3	6	5
2	59	46
2	59	47	1	3	0	0	2	2	2	2
2	59	48	5	1	0	5	3	7	3	0
2	59	49	6	2	2	0	5	4	0	4
2	59	50	8	8	5	2	3	5	3	5
2	59	51	7	4	6	1	5	9	2	1
2	59	52	7	3	0	3	2	4	2	1
2	59	53	5	2	0	4	2	1	4	1
2	59	54	3	7	3	2	4	3	3	0
2	59	55	0	0	1	0	0	0	0	0
2	59	56	8	8	1	1	6	3	3	4
2	59	57	2	4	1	1	7	6	1	2
2	59	58	5	6	1	2	5	5	3	3
2	59	59	3	3	8	2	9	4	3	2
2	59	60	7	7	3	1	10	6	8	4
2	59	61
2	59	62
2	59	63	5	5	5	1	4	4	2	2
2	59	64
2	59	65	9	4	4	3	4	7	1	3
2	59	66	4	9	1	4	7	4	2	3
2	59	67	3	4	3	3	7	3	2	3
2	59	68	3	3	1	1	7	4	1	4
2	59	69	6	7	1	0	6	5	3	6
2	59	70	6	2	0	1	3	4	1	2
2	59	71
2	59	72	3	4	2	4	2	1	0	0
2	59	73	2	2	2	2	2	2	0	0
2	59	74	6	4	2	0	4	3	1	1
2	59	75	6	3	0	6	2	7	1	3
2	59	76	5	3	4	1	1	0	1	0
2	59	77	3	5	1	6	7	1	3	1
2	59	78	6	7	1	5	7	3	4	1
2	59	79	5	5	3	1	5	5	1	1
2	59	80	5	4	2	4	4	3	5	2
2	59	81
2	59	82
2	59	83	3	5	4	4	2	1	3	5
2	59	84	2	4	1	2	4	5	5	2
2	59	85	6	7	8	3	3	3	4	1
2	59	86
2	59	87	1	6	1	3	7	3	4	3
2	59	88
2	59	89	2	6	3	3	10	3	4	6
2	59	90	1	0	0	0	0	0	1	0
2	59	91	5	4	2	2	10	6	5	1
2	59	92	5	6	3	3	3	3	1	2
2	59	93
2	59	94	4	8	4	4	3	1	5	3
2	59	95	8	4	2	3	5	6	1	5
2	59	96	0	6	2	4	8	3	1	2
2	59	97	5	3	3	4	6	5	1	3
2	59	98	5	2	9	7	6	5	5	5
2	59	99
2	59	100	6	12	6	3	5	5	1	3
2	59	101	3	2	4	2	5	7	1	1
2	59	102	6	2	2	1	1	3	1	1
2	59	103
2	59	104	6	7	2	2	4	1	2	4
2	59	105	5	0	6	5	3	6	2	2
2	59	106	5	4	2	2	3	10	4	3
2	59	107	4	2	0	3	2	1	1	0
2	59	108	4	1	1	2	3	5	3	1
2	59	109	8	5	2	0	7	6	1	2
2	59	110
2	59	111	4	2	2	3	4	3	7	0
2	59	112	5	5	4	3	1	4	0	3
2	59	113	1	1	2	1	4	1	2	1
2	59	114	4	1	3	1	2	3	1	0
2	59	115	5	3	1	3	7	1	1	2
2	59	116	2	2	2	1	3	5	2	2
2	59	117	5	2	2	2	5	4	2	1
2	59	118	3	3	1	0	3	5	4	5
2	59	119	4	2	6	3	5	2	8	3
2	59	120	4	3	2	7	1	4	7	1
2	59	121	7	7	1	2	2	3	1	4
2	59	122	6	7	3	3	6	9	3	2
2	59	123	8	6	6	3	8	3	2	0
2	59	124	7	13	1	5	9	4	3	1
2	59	125	1	5	2	2	1	1	2	2
2	59	126	7	5	3	6	5	3	1	4
2	59	127
2	59	128
2	59	129	10	6	2	2	5	3	2	1
2	59	130	3	6	3	3	3	3	3	1
2	59	131	9	3	1	5	2	5	7	1
2	59	132	1	4	3	2	3	6	7	3
2	59	133	3	5	2	1	4	4	1	6
2	59	134	8	5	1	1	6	3	1	2
2	59	135	4	5	2	4	4	1	2	2
2	59	136	1	5	4	0	3	5	4	4
2	59	137	6	6	1	2	5	9	3	4
2	59	138	5	4	5	2	9	4	2	3
2	59	139	5	4	3	5	6	10	3	1
2	59	140
2	73	1
2	73	2	6	6	0	0	3	4	0	4
2	73	3	6	7	5	0	3	4	2	5
2	73	4	11	7	0	6	10	5	3	0
2	73	5
2	73	6	2	6	2	2	1	1	2	0
2	73	7	2	2	2	1	3	2	0	1
2	73	8	5	2	1	1	6	5	3	4
2	73	9	7	1	6	7	5	5	2	6
2	73	10
2	73	11
2	73	12	5	4	1	2	4	2	4	4
2	73	13	5	7	4	3	8	0	1	2
2	73	14	3	12	3	6	14	6	3	4
2	73	15	3	6	2	2	3	5	1	1
2	73	16	9	5	4	3	4	4	6	0
2	73	17	5	8	1	1	5	3	0	1
2	73	18
2	73	19	8	5	8	3	7	6	3	3
2	73	20	7	6	4	4	8	8	3	5
2	73	21	5	7	4	1	4	5	1	3
2	73	22	4	5	3	0	5	5	2	2
2	73	23	7	5	4	3	6	2	2	4
2	73	24	7	6	6	0	5	5	4	2
2	73	25	9	5	6	2	7	5	1	2
2	73	26	4	5	2	4	3	5	3	4
2	73	27
2	73	28	2	2	1	4	6	5	4	4
2	73	29	3	8	3	4	5	4	2	3
2	73	30	6	4	3	0	4	5	0	1
2	73	31	2	1	0	2	3	6	1	2
2	73	32	11	7	0	6	2	4	4	1
2	73	33	6	3	1	3	4	6	2	3
2	73	34	5	5	4	0	4	1	8	6
2	73	35	6	7	2	2	2	4	0	6
2	73	36	9	7	1	1	11	4	2	4
2	73	37	1	4	0	0	3	3	2	2
2	73	38	4	5	4	1	1	1	2	0
2	73	39	4	3	3	1	11	3	1	3
2	73	40	8	9	1	3	7	2	1	4
2	73	41	10	7	2	2	9	3	8	5
2	73	42	2	0	2	0	4	3	2	1
2	73	43	4	9	2	2	6	6	5	3
2	73	44	4	5	2	0	2	3	2	0
2	73	45	7	8	3	2	10	4	2	1
2	73	46	5	7	2	1	5	6	2	3
2	73	47
2	73	48	6	6	3	1	6	6	2	1
2	73	49	4	4	5	6	7	5	2	1
2	73	50	3	9	2	1	4	3	1	3
2	73	51	8	6	4	2	7	5	2	2
2	73	52	4	3	4	6	2	9	5	2
2	73	53	7	4	1	2	6	5	3	0
2	73	54	3	5	1	3	3	2	2	3
2	73	55	3	1	0	0	4	1	1	3
2	73	56	5	2	2	1	4	6	2	7
2	73	57	5	7	6	3	8	5	5	1
2	73	58	8	7	6	0	4	1	2	5
2	73	59	11	5	0	1	4	7	3	3
2	73	60	8	8	3	2	4	6	4	2
2	73	61	2	2	0	3	4	1	1	2
2	73	62	11	7	1	0	1	4	2	0
2	73	63	6	7	4	1	2	4	2	3
2	73	64	5	4	1	1	5	1	1	1
2	73	65	8	9	0	3	10	5	6	3
2	73	66	7	3	4	2	6	7	4	2
2	73	67	3	3	3	2	8	4	2	3
2	73	68	5	4	3	3	6	8	3	2
2	73	69	7	2	3	2	7	5	4	1
2	73	70	7	2	3	4	6	0	1	1
2	73	71	5	4	3	2	5	9	6	3
2	73	72
2	73	73	8	6	2	4	1	2	6	4
2	73	74	4	4	1	3	0	2	3	0
2	73	75	2	6	1	0	5	4	4	2
2	73	76	1	6	0	0	0	1	0	0
2	73	77	4	2	2	0	4	4	2	0
2	73	78	3	3	1	3	3	4	2	1
2	73	79	7	7	0	4	5	7	6	4
2	73	80	4	8	1	3	5	3	3	1
2	73	81	9	5	2	3	2	1	1	1
2	73	82	3	7	2	6	5	6	0	0
2	73	83	2	4	2	2	5	2	1	3
2	73	84	2	1	2	0	5	3	4	2
2	73	85	6	1	4	3	5	1	1	6
2	73	86	8	4	2	4	2	5	2	2
2	73	87	4	3	1	1	1	0	1	4
2	73	88	4	4	3	2	6	8	5	3
2	73	89
2	73	90	7	4	3	1	2	2	2	3
2	73	91	6	5	0	2	9	7	1	1
2	73	92	7	8	5	3	6	2	0	2
2	73	93
2	73	94
2	73	95	8	5	3	1	6	3	3	4
2	73	96	3	6	1	4	4	3	3	1
2	73	97
2	73	98
2	73	99	7	5	3	2	1	0	1	0
2	73	100	2	3	6	4	8	3	5	0
2	73	101	8	3	4	3	2	6	7	1
2	73	102	5	6	3	8	10	3	0	9
2	73	103	5	1	0	1	2	5	2	2
2	73	104	8	2	2	4	2	5	2	2
2	73	105	0	4	1	1	1	4	0	0
2	73	106	8	3	4	2	2	6	1	3
2	73	107	2	7	2	3	4	5	3	3
2	73	108	5	5	3	3	6	6	5	2
2	73	109	11	11	3	3	2	7	3	2
2	73	110	7	4	2	1	6	3	3	3
2	73	111	10	4	5	3	4	9	1	3
2	73	112	1	3	0	3	7	6	3	4
2	73	113	4	8	3	2	7	7	3	4
2	73	114	2	7	2	1	8	1	1	3
2	73	115	3	8	3	3	3	5	3	5
2	73	116
2	73	117	4	3	3	2	3	3	3	3
2	73	118	6	6	3	4	7	0	0	4
2	73	119
2	73	120
2	73	121	4	2	1	2	6	5	4	1
2	73	122	7	3	1	3	7	0	1	3
2	73	123	1	0	0	0	0	0	0	0
2	73	124	6	6	2	5	5	3	3	0
2	73	125	1	2	0	0	0	3	0	0
2	73	126
2	73	127	2	2	4	2	7	3	3	1
2	73	128	2	8	3	5	5	3	2	4
2	73	129	3	3	0	3	6	4	1	3
2	73	130	6	4	3	4	1	10	2	1
2	73	131	8	5	2	2	4	5	1	5
2	73	132	4	4	4	2	4	5	2	1
2	73	133	0	1	0	0	3	1	1	2
2	73	134	1	4	0	0	4	2	0	2
2	73	135	3	1	2	2	4	0	2	0
2	73	136	10	7	6	2	0	2	2	0
2	73	137	5	6	2	2	2	1	9	1
2	73	138	5	5	1	4	9	3	2	4
2	73	139	4	8	1	3	5	7	3	2
2	73	140	2	8	1	2	1	2	2	5
2	75	1	6	7	5	2	9	7	4	1
2	75	2	8	8	2	3	4	6	1	3
2	75	3	6	6	2	1	4	3	1	4
2	75	4	8	6	2	2	8	1	0	0
2	75	5
2	75	6	6	7	3	2	7	2	3	1
2	75	7	0	3	2	1	1	2	2	0
2	75	8	2	6	4	1	6	1	5	5
2	75	9
2	75	10
2	75	11	8	4	1	2	1	3	1	1
2	75	12
2	75	13	0	0	0	0	6	3	0	3
2	75	14	1	4	3	4	6	5	1	3
2	75	15	9	5	4	3	4	4	2	2
2	75	16	5	2	0	0	0	1	2	3
2	75	17	6	7	4	3	2	3	1	2
2	75	18	3	3	2	0	6	3	0	2
2	75	19	6	9	0	3	4	3	2	1
2	75	20	8	6	4	6	6	4	3	4
2	75	21	3	6	3	2	7	4	1	3
2	75	22
2	75	23
2	75	24	2	2	0	1	5	8	4	3
2	75	25	5	4	1	4	5	2	3	2
2	75	26	2	4	1	1	7	4	0	2
2	75	27	1	0	0	1	2	3	3	2
2	75	28	6	11	3	0	5	7	2	0
2	75	29	0	0	0	0	0	0	0	1
2	75	30	6	4	1	6	5	10	0	1
2	75	31
2	75	32	4	7	2	1	6	6	3	1
2	75	33	3	2	3	0	4	9	5	3
2	75	34
2	75	35	3	4	2	3	5	2	2	2
2	75	36	4	3	2	1	8	3	7	1
2	75	37	5	3	4	0	3	4	3	2
2	75	38	5	2	4	0	6	4	2	2
2	75	39	5	5	3	3	2	7	5	1
2	75	40	4	4	3	3	0	3	4	1
2	75	41	5	9	6	3	5	7	1	4
2	75	42	6	7	5	3	6	4	1	4
2	75	43	14	0	0	0	7	2	3	5
2	75	44	1	8	3	3	4	3	1	0
2	75	45	4	7	2	0	4	1	4	2
2	75	46	19	0	0	0	8	2	4	1
2	75	47	10	0	0	0	4	3	0	0
2	75	48	4	8	1	0	2	2	2	3
2	75	49	3	3	2	1	6	0	0	3
2	75	50	5	2	1	6	4	3	4	1
2	75	51	6	5	3	4	5	6	3	2
2	75	52	20	0	0	0	4	5	4	2
2	75	53
2	75	54	7	0	0	0	3	3	2	0
2	75	55	1	4	4	1	1	0	3	2
2	75	56	13	0	0	0	5	7	0	2
2	75	57	10	5	3	3	8	2	3	0
2	75	58	7	3	0	5	1	1	3	4
2	75	59	4	10	2	3	3	8	3	1
2	75	60	1	0	2	3	2	2	2	3
2	75	61
2	75	62	5	4	2	5	4	6	1	3
2	75	63	3	2	2	4	5	5	7	1
2	75	64
2	75	65	8	3	3	4	1	1	1	3
2	75	66	11	2	5	0	6	1	3	0
2	75	67	6	3	1	2	5	0	1	2
2	75	68	1	3	1	2	2	5	2	2
2	75	69	5	5	5	2	2	5	5	0
2	75	70	3	2	5	4	3	5	4	2
2	75	71	1	6	1	2	5	6	2	1
2	75	72	4	4	3	2	5	6	8	9
2	75	73	3	0	3	3	8	3	2	3
2	75	74	3	7	1	1	3	1	1	3
2	75	75	3	7	6	6	7	5	3	8
2	75	76	6	8	4	2	10	6	1	3
2	75	77	4	5	2	2	4	0	2	2
2	75	78	5	6	3	3	6	6	4	3
2	75	79	1	3	2	4	4	2	1	1
2	75	80	2	1	0	0	1	1	0	0
2	75	81
2	75	82	6	7	0	2	4	5	4	3
2	75	83	2	10	4	6	8	5	0	4
2	75	84	4	2	4	2	6	5	3	0
2	75	85	6	3	0	3	3	3	2	2
2	75	86	3	5	2	2	8	7	2	1
2	75	87	4	3	1	4	3	5	2	4
2	75	88	10	1	6	4	4	7	3	3
2	75	89	3	2	4	1	4	1	3	3
2	75	90
2	75	91	6	2	2	0	3	3	0	4
2	75	92	5	5	1	9	4	4	4	4
2	75	93
2	75	94	3	5	2	6	5	4	2	1
2	75	95	5	7	3	5	2	6	1	4
2	75	96	7	6	1	2	5	7	1	2
2	75	97
2	75	98	7	6	4	0	7	6	4	0
2	75	99	3	2	2	3	5	6	2	4
2	75	100	6	6	5	3	9	5	2	2
2	75	101	6	4	1	4	3	6	4	5
2	75	102	11	4	6	2	5	4	2	3
2	75	103	7	3	1	2	7	4	6	1
2	75	104	3	8	3	3	6	6	1	1
2	75	105	6	4	3	4	4	6	0	3
2	75	106
2	75	107	5	4	4	2	4	5	6	2
2	75	108
2	75	109
2	75	110	3	1	4	2	5	4	2	6
2	75	111	4	9	1	3	3	3	1	2
2	75	112	4	3	2	2	2	4	1	0
2	75	113	4	3	1	1	5	1	2	2
2	75	114	3	3	7	2	6	4	1	3
2	75	115	4	10	2	0	6	4	4	4
2	75	116	4	1	2	1	2	4	2	1
2	75	117	1	5	4	3	2	6	2	3
2	75	118	5	3	2	4	8	7	3	2
2	75	119	7	6	2	6	10	4	4	2
2	75	120	4	5	0	2	2	3	1	2
2	75	121	4	3	3	0	5	5	0	1
2	75	122
2	75	123	6	3	2	6	1	2	2	3
2	75	124	6	5	4	4	2	3	4	1
2	75	125	6	3	3	2	4	0	3	1
2	75	126	5	4	6	3	10	3	3	3
2	75	127	8	3	0	1	7	7	3	1
2	75	128
2	75	129	2	4	3	2	6	5	0	5
2	75	130	6	7	2	3	7	4	3	4
2	75	131
2	75	132
2	75	133	8	5	4	4	1	3	3	0
2	75	134	8	2	2	2	6	6	3	2
2	75	135	5	3	2	2	4	5	3	7
2	75	136	3	8	2	5	7	2	1	2
2	75	137	1	4	1	2	2	0	2	4
2	75	138	3	11	1	2	3	6	3	1
2	75	139	10	5	3	1	4	3	5	1
2	75	140	7	5	2	3	3	8	1	4
2	136	1	2	7	4	3	3	7	1	2
2	136	2	5	6	3	3	4	5	5	2
2	136	3	7	3	7	4	6	6	3	2
2	136	4	2	2	2	0	2	5	0	1
2	136	5
2	136	6	9	9	6	3	5	4	4	1
2	136	7	14	6	1	4	9	3	3	6
2	136	8	4	5	4	3	4	10	7	1
2	136	9
2	136	10	4	7	0	5	12	4	3	1
2	136	11	3	6	4	1	4	4	8	1
2	136	12	1	5	2	2	2	2	2	0
2	136	13	4	5	2	1	10	2	4	3
2	136	14	6	4	1	3	7	4	2	1
2	136	15	8	7	2	1	6	4	0	3
2	136	16	3	3	2	1	1	3	1	2
2	136	17	3	0	0	1	3	3	4	2
2	136	18	6	8	4	2	3	4	6	3
2	136	19	4	6	1	1	3	3	2	3
2	136	20	7	6	2	1	6	3	3	6
2	136	21	5	10	2	3	6	14	3	5
2	136	22	8	9	7	4	4	7	0	2
2	136	23	3	7	3	2	8	2	0	3
2	136	24	7	4	2	5	1	1	3	1
2	136	25
2	136	26	7	7	4	3	4	6	5	2
2	136	27	4	2	5	2	0	7	3	1
2	136	28	5	4	2	2	7	3	2	1
2	136	29	7	4	2	4	3	4	0	2
2	136	30	5	2	8	5	6	6	2	3
2	136	31	8	7	5	4	8	4	4	2
2	136	32	2	4	4	1	8	3	2	2
2	136	33	5	3	1	5	4	4	3	2
2	136	34	6	3	3	0	4	9	3	3
2	136	35	3	1	1	2	11	4	2	3
2	136	36	3	4	4	3	5	3	0	3
2	136	37	4	8	1	0	1	10	1	2
2	136	38	9	6	1	3	2	3	2	2
2	136	39	8	2	3	1	5	4	1	5
2	136	40	4	6	3	2	3	4	3	3
2	136	41	4	4	5	4	6	4	3	1
2	136	42	6	4	2	4	4	1	3	4
2	136	43	2	2	3	0	3	2	1	3
2	136	44	2	6	3	2	2	3	4	3
2	136	45	2	4	3	4	7	6	1	3
2	136	46	3	4	1	2	2	10	2	2
2	136	47	3	3	0	1	0	4	2	1
2	136	48	0	4	4	3	1	0	1	0
2	136	49	5	4	5	1	8	2	3	1
2	136	50	9	6	2	4	3	5	5	0
2	136	51	6	2	0	5	7	5	2	3
2	136	52	5	3	2	2	4	2	0	4
2	136	53	6	8	6	0	5	0	0	1
2	136	54
2	136	55	9	6	2	1	9	4	2	2
2	136	56	12	4	2	5	4	0	2	1
2	136	57	4	3	1	3	3	2	3	5
2	136	58	5	6	1	3	4	7	2	2
2	136	59
2	136	60	2	4	0	0	8	8	1	2
2	136	61	4	2	2	3	3	3	2	1
2	136	62	1	1	8	2	2	3	5	6
2	136	63
2	136	64	2	3	1	4	4	7	1	3
2	136	65	5	5	1	1	3	9	3	3
2	136	66	2	5	1	2	5	4	0	1
2	136	67	6	3	1	4	5	4	3	2
2	136	68	5	3	2	2	7	3	0	2
2	136	69	6	7	3	2	4	7	1	0
2	136	70
2	136	71	5	2	1	2	1	11	1	2
2	136	72	4	3	2	1	1	2	2	0
2	136	73	0	1	0	3	1	5	1	0
2	136	74	3	0	2	1	4	7	4	3
2	136	75	3	4	2	3	3	2	4	3
2	136	76	6	2	1	2	3	3	4	3
2	136	77	3	3	0	1	4	5	0	4
2	136	78	1	2	0	0	4	6	2	2
2	136	79	4	6	4	3	7	9	3	1
2	136	80	2	8	4	1	3	9	4	2
2	136	81	7	8	1	2	6	6	1	2
2	136	82	8	4	1	0	5	3	3	3
2	136	83	0	3	2	2	4	3	2	0
2	136	84	3	3	1	0	5	5	3	3
2	136	85	4	3	4	6	7	0	3	1
2	136	86	6	6	3	4	4	4	2	3
2	136	87	4	3	2	3	1	6	3	4
2	136	88	5	6	0	2	5	5	3	5
2	136	89	2	3	5	2	2	6	4	1
2	136	90	5	6	1	6	5	3	2	3
2	136	91	3	3	3	5	5	3	3	7
2	136	92	3	1	0	1	8	3	2	0
2	136	93	8	6	3	1	8	5	1	3
2	136	94
2	136	95	7	6	2	1	2	2	0	4
2	136	96	8	6	5	2	5	2	2	3
2	136	97	3	4	2	1	8	7	5	2
2	136	98	2	3	3	2	5	5	4	4
2	136	99	9	7	5	6	9	8	3	6
2	136	100	0	0	0	0	0	1	0	0
2	136	101	10	9	3	6	7	6	4	8
2	136	102	9	5	2	3	7	9	9	8
2	136	103	6	9	1	6	7	4	2	2
2	136	104	5	4	3	2	7	5	3	3
2	136	105	5	3	10	3	5	7	7	3
2	136	106	8	6	3	2	7	5	5	2
2	136	107	6	4	5	7	6	7	4	3
2	136	108	3	2	0	0	3	0	2	0
2	136	109	4	8	2	6	10	5	1	2
2	136	110	12	8	5	3	10	7	5	2
2	136	111	5	5	2	2	3	2	0	1
2	136	112	7	7	0	3	4	3	5	2
2	136	113	5	4	3	2	2	4	2	1
2	136	114	4	2	2	3	4	4	2	3
2	136	115	5	7	1	2	3	2	2	0
2	136	116	8	3	3	2	7	4	1	3
2	136	117	6	4	4	6	4	2	1	4
2	136	118
2	136	119	6	2	6	3	5	7	3	0
2	136	120	8	7	2	3	7	6	1	3
2	136	121	13	6	0	11	1	3	4	5
2	136	122	4	2	3	3	1	2	3	1
2	136	123	0	3	2	1	2	6	3	2
2	136	124	2	1	3	2	2	2	3	0
2	136	125	3	5	3	5	1	3	2	5
2	136	126	0	3	0	1	0	0	0	0
2	136	127	4	4	1	3	2	5	1	3
2	136	128	4	6	2	0	2	4	1	0
2	136	129	4	5	4	0	8	4	3	2
2	136	130	8	7	2	3	11	4	4	3
2	136	131	4	5	1	2	5	3	2	0
2	136	132	5	5	0	2	10	3	1	4
2	136	133	7	5	4	3	4	5	4	2
2	136	134	6	1	4	0	7	1	3	0
2	136	135	0	2	3	0	1	0	1	1
2	136	136	4	4	3	4	5	4	6	5
2	136	137	3	5	2	2	7	4	2	2
2	136	138	6	3	2	3	1	2	3	3
2	136	139	2	2	1	2	10	4	5	1
2	136	140	14	9	4	4	12	18	4	9
4	21	1	3	3	2	4	6	4	1	0
4	21	2	6	0	2	3	5	3	2	2
4	21	3
4	21	4	4	1	5	0	4	3	1	3
4	21	5	2	1	1	1	2	2	1	1
4	21	6	1	6	2	3	4	2	1	2
4	21	7	4	2	2	1	3	3	4	3
4	21	8	0	2	4	2	3	4	2	2
4	21	9	3	2	1	3	3	1	1	8
4	21	10	6	4	0	1	0	1	0	0
4	21	11	4	3	0	2	2	6	1	6
4	21	12	6	1	1	2	1	5	5	1
4	21	13	5	4	5	2	2	3	0	2
4	21	14	1	3	4	1	3	3	3	4
4	21	15
4	21	16	4	5	2	5	3	4	3	3
4	21	17
4	21	18
4	21	19
4	21	20
4	21	21	4	4	2	2	3	1	0	4
4	21	22	3	1	1	2	3	6	3	2
4	21	23	1	4	1	3	3	1	0	4
4	21	24	6	2	3	2	0	4	3	1
4	21	25
4	21	26	1	4	1	2	6	3	2	1
4	21	27	1	0	2	1	3	6	2	1
4	21	28	2	2	1	1	5	3	3	1
4	21	29	2	1	3	1	1	4	1	1
4	21	30
4	21	31	1	1	1	3	3	5	3	3
4	21	32	1	4	4	3	6	2	3	0
4	21	33	2	5	3	2	3	3	1	0
4	21	34	1	1	2	2	6	1	0	5
4	21	35	3	3	0	4	3	4	0	2
4	21	36	4	0	2	3	8	5	1	1
4	21	37	4	2	1	2	1	3	8	3
4	21	38					2	5	5	3
4	21	39
4	21	40	6	3	5	2	6	4	2	3
4	21	41	1	3	1	3	5	4	3	6
4	21	42	3	5	3	1	2	3	1	1
4	21	43	2	2	3	2	1	2	1	2
4	21	44	3	6	4	2	2	1	2	0
4	21	45	5	3	1	3	4	6	1	1
4	21	46	1	4	2	2	4	2	1	2
4	21	47	2	3	2	1	3	4	1	4
4	21	48	6	4	0	2	2	3	1	1
4	21	49
4	21	50	2	2	2	1	2	1	0	0
4	21	51	7	3	2	2	5	6	1	1
4	21	52	1	3	1	1	1	2	0	1
4	21	53
4	21	54	1	0	3	3	2	1	0	0
4	21	55
4	21	56	1	4	2	3	4	2	4	2
4	21	57	2	2	4	0	4	2	3	1
4	21	58
4	21	59	1	6	2	2	5	4	3	2
4	21	60	5	3	4	2	2	5	3	6
4	21	61	5	3	30	3	4	2	4	3
4	21	62
4	21	63	6	0	1	1	3	2	3	2
4	21	64
4	21	65
4	21	66	2	2	2	2	1	5	3	0
4	21	67
4	21	68	1	3	1	1	3	2	1	2
4	21	69	4	6	2	2	4	1	2	3
4	21	70	2	7	2	2	3	7	2	3
4	21	71	2	3	2	1	4	1	1	2
4	21	72	2	4	2	4	2	3	2	0
4	21	73	3	3	1	2	1	1	2	5
4	21	74	2	3	3	0	1	2	2	4
4	21	75	5	3	1	4	3	0	2	1
4	21	76	3	6	3	2	3	2	1	2
4	21	77	4	2	3	2	0	7	2	2
4	21	78	0	0	0	0	0	0	1	0
4	21	79	3	1	3	2	3	5	2	6
4	21	80	2	4	1	2	5	3	3	1
4	21	81	3	7	3	0	3	3	0	1
4	21	82	5	4	3	3	1	3	2	3
4	21	83	2	1	5	4	3	2	2	5
4	21	84	2	6	1	0	6	2	1	8
4	21	85	4	5	5	1	2	1	2	3
4	21	86	1	1	2	1	3	5	1	4
4	21	87
4	21	88
4	21	89
4	21	90
4	21	91	1	2	2	2	5	5	3	2
4	21	92	4	4	4	5	3	5	3	2
4	21	93	4	4	2	1	4	4	1	1
4	21	94	2	3	0	2	0	2	1	1
4	21	95
4	21	96	2	3	2	3	4	7	2	4
4	21	97	2	3	0	2	2	3	3	0
4	21	98	1	0	1	3	1	3	1	1
4	21	99	2	3	3	3	2	1	1	0
4	21	100	2	5	2	1	6	2	1	2
4	21	101	4	0	5	3	1	3	1	3
4	21	102	2	3	2	3	3	3	1	2
4	21	103	5	4	4	1	4	7	1	3
4	21	104	1	1	1	2	6	2	3	0
4	21	105	3	3	2	2	3	3	3	4
4	21	106	4	2	2	2	4	1	3	3
4	21	107
4	21	108	1	1	2	3	1	0	0	0
4	21	109	3	5	3	0	5	1	2	4
4	21	110
4	21	111	2	0	0	1	0	5	1	0
4	21	112	4	5	3	2	1	4	0	3
4	21	113
4	21	114	2	3	3	3	4	1	1	2
4	21	115	2	3	3	3	6	4	3	2
4	21	116
4	21	117
4	21	118
4	21	119	4	2	0	1	4	0	2	1
4	21	120	2	6	3	3	4	3	4	2
4	21	121	1	4	3	2	1	1	3	1
4	21	122	1	1	0	2	4	2	4	3
4	21	123
4	21	124
4	21	125	9	8	4	3	3	4	1	3
4	21	126	4	2	2	3	1	1	1	1
4	21	127	0	1	0	0	2	0	0	1
4	21	128	1	4	3	0	0	1	5	2
4	21	129	3	3	1	0	1	1	3	0
4	21	130	5	2	4	1	3	4	4	2
4	21	131	1	3	0	2	5	4	1	3
4	21	132	2	5	2	1	3	1	3	1
4	21	133	1	2	2	1	8	2	3	1
4	21	134	0	3	0	3	4	1	1	1
4	21	135	1	1	2	3	1	1	1	3
4	21	136
4	21	137	2	2	0	1	3	2	4	1
4	21	138	0	3	3	2	1	1	0	4
4	21	139	3	3	3	1	3	2	2	3
4	21	140	5	5	0	2	4	3	5	2
4	59	1	3	4	0	3	3	2	1	2
4	59	2
4	59	3
4	59	4	1	3	5	2	2	3	2	1
4	59	5	0	0	1	0	1	0	2	3
4	59	6	1	2	4	3	3	4	4	1
4	59	7	5	5	1	3	4	3	1	2
4	59	8	0	5	0	1	3	3	3	1
4	59	9	0	0	0	0	1	0	0	0
4	59	10	1	1	0	0	2	5	0	0
4	59	11	5	4	0	1	3	2	4	4
4	59	12
4	59	13	1	2	0	0	1	0	0	0
4	59	14
4	59	15
4	59	16	2	2	0	1	3	5	1	2
4	59	17	4	1	6	1	6	5	1	1
4	59	18	0	0	1	0	0	0	0	0
4	59	19	2	1	0	0	2	5	1	2
4	59	20	3	2	1	6	0	3	4	2
4	59	21
4	59	22	3	2	1	3	1	0	1	0
4	59	23	1	2	0	2	2	4	0	4
4	59	24	0	0	0	1	0	0	1	0
4	59	25	1	1	0	3	1	1	2	0
4	59	26	1	4	2	2	3	4	3	4
4	59	27	1	4	0	5	3	4	1	2
4	59	28
4	59	29
4	59	30	1	4	1	0	3	4	2	3
4	59	31	5	4	3	3	0	5	0	3
4	59	32
4	59	33	3	7	0	1	1	3	2	1
4	59	34	1	3	1	1	3	6	1	2
4	59	35	2	1	0	0	2	0	0	0
4	59	36	1	2	3	3	2	6	2	0
4	59	37	2	3	1	0	5	0	1	0
4	59	38	3	1	3	3	3	1	1	4
4	59	39
4	59	40	3	2	1	0	1	4	1	1
4	59	41	1	5	1	2	1	4	3	3
4	59	42
4	59	43
4	59	44	1	1	2	2	2	1	4	0
4	59	45	2	0	0	1	2	0	2	1
4	59	46
4	59	47
4	59	48	3	2	1	1	1	2	0	1
4	59	49	3	1	5	5	2	1	1	0
4	59	50	3	2	2	2	3	2	3	4
4	59	51	3	9	1	2	2	2	1	0
4	59	52	3	0	2	2	2	2	1	3
4	59	53	1	3	6	2	3	2	2	1
4	59	54	5	5	2	1	3	4	1	1
4	59	55
4	59	56	6	3	2	1	3	7	3	6
4	59	57	4	2	1	1	0	2	2	2
4	59	58	3	1	2	2	6	4	1	4
4	59	59	4	4	1	3	1	1	1	3
4	59	60	4	4	1	2	8	1	3	1
4	59	61
4	59	62
4	59	63	2	2	3	1	4	2	0	1
4	59	64
4	59	65	5	4	2	3	5	7	3	2
4	59	66	2	0	1	0	3	3	0	1
4	59	67	5	4	3	4	3	5	1	6
4	59	68	0	0	0	0	0	0	0	1
4	59	69	6	2	0	2	3	3	2	1
4	59	70	3	1	0	1	1	4	2	0
4	59	71
4	59	72	1	0	0	0	1	4	0	1
4	59	73
4	59	74	0	4	0	3	0	2	0	0
4	59	75	1	2	0	1	1	0	2	0
4	59	76	6	2	1	4	2	5	1	2
4	59	77	1	7	3	6	2	1	1	1
4	59	78	2	3	2	2	8	2	3	2
4	59	79	0	0	0	0	0	1	0	0
4	59	80	1	3	0	3	5	3	2	0
4	59	81
4	59	82
4	59	83	3	3	1	2	0	2	0	0
4	59	84
4	59	85	5	6	1	3	4	1	3	0
4	59	86
4	59	87	2	4	4	3	2	1	1	0
4	59	88
4	59	89	3	3	1	2	2	5	0	0
4	59	90
4	59	91	3	4	4	2	5	1	5	0
4	59	92	2	4	2	1	3	0	0	0
4	59	93
4	59	94	1	8	2	5	1	4	4	1
4	59	95	3	2	2	4	6	1	1	0
4	59	96	3	3	0	1	2	1	1	3
4	59	97
4	59	98	3	2	1	3	5	3	0	0
4	59	99
4	59	100	7	6	1	7	2	2	1	2
4	59	101	2	1	1	2	1	2	3	2
4	59	102	0	2	2	2	1	0	1	2
4	59	103
4	59	104	2	2	2	1	1	3	3	4
4	59	105	1	3	6	4	6	4	1	3
4	59	106	5	2	1	4	2	5	1	0
4	59	107
4	59	108	2	3	2	1	0	0	2	2
4	59	109	1	3	1	2	2	3	2	2
4	59	110
4	59	111	3	1	4	3	4	2	0	3
4	59	112
4	59	113	1	6	0	2	1	0	2	0
4	59	114
4	59	115	3	4	0	0	4	1	1	0
4	59	116	2	6	0	0	2	3	0	0
4	59	117	3	3	0	4	1	3	3	2
4	59	118	5	0	2	2	3	0	3	2
4	59	119
4	59	120	4	2	0	4	1	0	1	2
4	59	121	2	1	0	0	2	5	2	3
4	59	122	0	4	4	2	3	7	4	0
4	59	123	7	5	2	0	3	2	3	2
4	59	124	5	3	0	2	2	1	2	1
4	59	125	0	3	0	0	0	0	0	1
4	59	126	1	8	2	0	0	4	1	3
4	59	127
4	59	128
4	59	129	5	3	1	1	4	2	0	1
4	59	130	3	1	3	4	2	1	0	1
4	59	131	6	7	1	1	2	6	3	4
4	59	132	3	4	2	0	3	5	2	1
4	59	133	6	1	0	4	3	4	4	2
4	59	134	4	5	0	3	3	3	1	0
4	59	135	0	7	3	1	3	2	0	2
4	59	136	7	2	3	2	7	2	1	4
4	59	137	3	2	2	2	2	8	2	4
4	59	138	2	4	6	3	5	2	4	0
4	59	139	1	4	5	4	0	3	1	3
4	59	140
4	73	1
4	73	2
4	73	3	2	3	2	1	0	1	2	2
4	73	4	1	2	2	3	2	2	3	3
4	73	5
4	73	6
4	73	7
4	73	8	4	4	0	1	2	2	0	1
4	73	9	3	2	2	1	5	6	1	1
4	73	10
4	73	11
4	73	12	4	5	2	0	2	2	1	3
4	73	13	2	2	5	4	3	1	0	0
4	73	14	8	6	4	1	3	1	2	2
4	73	15	2	3	2	2	1	2	0	4
4	73	16	2	3	1	0	2	4	1	2
4	73	17	1	3	1	2	4	0	2	0
4	73	18
4	73	19	0	0	0	1	0	0	1	0
4	73	20	6	3	2	4	2	7	2	3
4	73	21
4	73	22	2	1	2	0	1	1	0	1
4	73	23	2	2	2	1	2	2	0	1
4	73	24	3	1	1	0	3	4	2	3
4	73	25	3	3	3	2	1	6	2	2
4	73	26	2	1	1	1	2	3	5	1
4	73	27
4	73	28	0	2	0	0	3	0	2	0
4	73	29	3	0	1	0	5	1	1	0
4	73	30	6	0	2	1	0	1	0	0
4	73	31	0	4	1	1	0	2	0	1
4	73	32	1	1	0	0	1	0	0	1
4	73	33	2	3	2	1	1	0	2	2
4	73	34	1	1	0	1	0	0	0	2
4	73	35	1	3	1	1	2	1	1	2
4	73	36	6	3	1	4	5	3	1	0
4	73	37	1	2	0	1	1	1	2	0
4	73	38	2	2	2	0	2	0	1	2
4	73	39	6	4	0	0	1	2	1	1
4	73	40	3	1	2	1	5	4	2	6
4	73	41	4	4	1	1	8	2	2	1
4	73	42
4	73	43	3	2	0	1	2	0	0	1
4	73	44	1	2	2	1	2	2	0	1
4	73	45	4	4	3	1	5	4	1	0
4	73	46	4	6	1	0	1	2	4	3
4	73	47
4	73	48	3	3	0	1	3	4	2	1
4	73	49	4	4	9	1	3	2	2	4
4	73	50	1	0	0	2	2	0	1	3
4	73	51	2	1	1	1	5	3	1	0
4	73	52	1	0	2	0	5	2	2	1
4	73	53	5	0	2	2	4	0	1	1
4	73	54	4	2	4	5	1	1	1	0
4	73	55	3	2	0	3	3	2	2	3
4	73	56	4	2	1	3	4	9	0	1
4	73	57	1	3	0	1	2	1	1	1
4	73	58	5	5	1	3	3	1	1	1
4	73	59	2	7	2	2	6	4	3	4
4	73	60	3	2	4	1	2	5	4	1
4	73	61	6	1	3	3	2	0	0	0
4	73	62	7	4	2	3	1	3	3	0
4	73	63	3	3	2	1	2	3	1	3
4	73	64	4	0	1	3	1	2	1	0
4	73	65	2	1	2	1	3	3	3	1
4	73	66	1	5	1	0	1	2	2	4
4	73	67	1	4	1	1	0	1	0	2
4	73	68	5	1	3	1	4	1	1	2
4	73	69	6	3	3	0	6	6	0	3
4	73	70	2	5	0	3	1	0	1	0
4	73	71	3	2	3	3	6	5	2	1
4	73	72
4	73	73	0	0	0	0	0	1	2	0
4	73	74	1	1	0	2	2	1	1	0
4	73	75	1	2	0	1	3	1	1	1
4	73	76
4	73	77	0	1	0	0	1	1	0	0
4	73	78	5	1	3	1	5	2	1	2
4	73	79	4	5	2	3	1	3	1	0
4	73	80	6	3	4	0	2	8	2	2
4	73	81	3	3	1	1	0	3	0	2
4	73	82	4	5	3	1	2	4	1	1
4	73	83	4	4	2	2	3	2	1	3
4	73	84	3	3	3	1	1	0	0	3
4	73	85	5	2	0	0	3	3	1	1
4	73	86	5	3	0	5	4	2	1	1
4	73	87	4	0	0	1	1	2	3	1
4	73	88	3	2	3	2	2	1	2	3
4	73	89
4	73	90	1	2	3	1	2	5	2	2
4	73	91	3	2	1	1	2	5	5	1
4	73	92	2	3	1	1	3	3	0	2
4	73	93
4	73	94
4	73	95	2	2	2	2	2	3	3	4
4	73	96	1	0	0	2	1	1	1	0
4	73	97
4	73	98
4	73	99	2	6	3	1	5	3	3	1
4	73	100	0	1	3	1	3	5	5	2
4	73	101	8	6	1	5	3	2	3	0
4	73	102	4	3	2	3	3	2	2	2
4	73	103
4	73	104	0	6	2	4	4	3	2	6
4	73	105
4	73	106	6	2	1	4	4	5	1	3
4	73	107	0	0	0	0	1	0	0	0
4	73	108	9	1	2	4	2	6	4	4
4	73	109	4	7	1	3	6	6	3	1
4	73	110	2	2	2	0	4	3	0	2
4	73	111	2	1	2	5	3	2	4	3
4	73	112	0	1	0	2	2	1	1	0
4	73	113	1	3	2	2	4	2	1	2
4	73	114
4	73	115	1	2	0	3	4	2	4	2
4	73	116
4	73	117	3	3	1	3	1	3	0	1
4	73	118
4	73	119
4	73	120
4	73	121	2	0	2	1	2	3	3	2
4	73	122	3	1	0	1	1	3	2	0
4	73	123
4	73	124	5	0	3	1	2	0	2	1
4	73	125
4	73	126
4	73	127	3	2	1	4	2	4	0	0
4	73	128	3	3	1	1	3	4	0	0
4	73	129	1	0	0	0	1	0	2	0
4	73	130	5	3	0	0	2	4	2	0
4	73	131	2	3	0	5	3	4	0	2
4	73	132	1	3	3	4	4	1	2	2
4	73	133
4	73	134
4	73	135	5	4	4	1	2	1	1	1
4	73	136	5	1	1	1	1	4	0	1
4	73	137	3	2	2	1	3	1	1	0
4	73	138	5	3	1	1	3	4	2	0
4	73	139	1	3	0	1	0	1	1	1
4	73	140	1	6	1	2	0	3	0	2
4	75	1	8	5	0	1	4	2	2	2
4	75	2	3	4	1	1	6	5	3	1
4	75	3	1	2	2	0	3	0	0	3
4	75	4	0	5	2	1	2	1	0	1
4	75	5
4	75	6	2	4	0	0	5	3	5	3
4	75	7	3	0	1	2	1	0	1	0
4	75	8	4	2	1	4	3	3	1	1
4	75	9
4	75	10
4	75	11	0	3	2	0	1	2	0	0
4	75	12
4	75	13	4	4	2	2	3	0	3	2
4	75	14	2	5	0	0	3	4	2	0
4	75	15	6	3	1	1	2	3	2	1
4	75	16	0	0	1	0	0	2	1	0
4	75	17	2	6	2	1	5	4	3	1
4	75	18	5	0	3	2	2	3	3	3
4	75	19	2	5	1	3	2	3	2	1
4	75	20	4	6	5	3	4	3	2	6
4	75	21	3	0	2	3	7	6	2	2
4	75	22
4	75	23
4	75	24	7	2	3	1	6	1	1	1
4	75	25	0	3	1	0	0	1	0	0
4	75	26	3	3	1	5	3	2	2	4
4	75	27	1	1	0	2	1	0	0	0
4	75	28	1	3	0	1	3	1	3	2
4	75	29	0	0	0	0	0	0	1	0
4	75	30	3	6	3	2	4	5	3	0
4	75	31
4	75	32	4	2	3	1	2	4	2	4
4	75	33	5	2	0	4	6	7	2	4
4	75	34
4	75	35	2	5	2	2	3	6	1	2
4	75	36	3	5	2	2	5	3	0	4
4	75	37	3	1	4	0	2	3	0	2
4	75	38	3	2	3	2	3	3	3	1
4	75	39	3	3	1	0	1	3	2	0
4	75	40	9	2	1	1	6	3	1	3
4	75	41	9	4	2	2	6	5	2	2
4	75	42	6	1	0	2	2	6	3	2
4	75	43	11	0	0	0	5	1	2	2
4	75	44	4	3	1	3	3	7	4	1
4	75	45	2	5	3	5	6	1	2	4
4	75	46	15	0	0	0	5	3	3	0
4	75	47	9	0	0	0	3	5	1	1
4	75	48	5	7	2	4	2	3	3	2
4	75	49	4	4	1	1	4	0	1	0
4	75	50	3	0	3	3	0	3	2	1
4	75	51	8	5	2	4	2	4	3	2
4	75	52	3	0	0	0	0	0	0	0
4	75	53
4	75	54	1	0	0	0	0	0	0	1
4	75	55	6	1	2	0	4	4	0	1
4	75	56	10	0	0	0	0	1	1	2
4	75	57	2	1	2	4	5	3	1	2
4	75	58	1	4	1	0	0	4	2	0
4	75	59	3	5	3	1	3	6	2	5
4	75	60	3	1	0	0	3	0	0	1
4	75	61
4	75	62	1	4	4	2	2	5	5	3
4	75	63	2	5	0	5	1	2	2	1
4	75	64
4	75	65	2	5	2	3	0	2	3	1
4	75	66	8	3	4	2	6	5	2	0
4	75	67
4	75	68	5	2	3	2	2	2	1	0
4	75	69	4	4	2	2	6	2	2	1
4	75	70	4	5	2	2	5	0	0	1
4	75	71	0	1	1	1	1	0	0	1
4	75	72	5	4	0	1	5	1	3	4
4	75	73	2	3	2	1	4	8	1	3
4	75	74	2	3	3	0	5	3	0	2
4	75	75	4	4	3	4	4	4	3	3
4	75	76	4	0	2	0	2	1	3	3
4	75	77	1	3	1	1	6	5	0	0
4	75	78	5	4	3	1	6	3	3	0
4	75	79	5	6	2	0	0	1	3	1
4	75	80
4	75	81
4	75	82	2	4	0	2	3	5	3	1
4	75	83	4	2	1	4	4	3	2	5
4	75	84	4	2	2	1	6	9	1	3
4	75	85	0	0	0	1	0	0	0	0
4	75	86	8	4	2	2	5	1	2	2
4	75	87	11	2	2	1	4	2	3	2
4	75	88	5	5	3	1	6	4	1	1
4	75	89	4	3	1	1	3	3	1	2
4	75	90
4	75	91	3	5	1	1	1	0	0	2
4	75	92	4	3	1	5	4	2	2	4
4	75	93
4	75	94	4	5	2	1	5	4	0	5
4	75	95	3	1	1	3	4	10	1	2
4	75	96	5	3	2	2	2	3	3	2
4	75	97
4	75	98	8	3	6	4	1	3	3	1
4	75	99	4	4	5	1	7	6	1	0
4	75	100	6	5	5	3	4	3	1	2
4	75	101	4	2	5	0	1	2	2	1
4	75	102	7	4	3	4	3	3	1	5
4	75	103	2	1	0	3	2	2	4	1
4	75	104	5	3	5	1	3	4	1	3
4	75	105	7	3	2	4	1	1	1	2
4	75	106
4	75	107	5	2	3	2	6	3	3	2
4	75	108
4	75	109
4	75	110	7	2	3	2	1	5	2	2
4	75	111	2	5	1	1	5	4	2	4
4	75	112
4	75	113	2	2	2	1	1	1	4	2
4	75	114	3	3	2	4	1	2	1	2
4	75	115	3	4	1	2	6	1	2	2
4	75	116	6	2	4	1	4	1	0	2
4	75	117	2	1	0	0	2	1	0	0
4	75	118	4	8	0	2	1	4	1	3
4	75	119	3	2	0	1	1	3	0	3
4	75	120	3	9	3	5	2	5	3	4
4	75	121	1	6	2	1	1	2	0	0
4	75	122
4	75	123	3	4	2	1	6	8	1	4
4	75	124	8	4	1	0	5	2	4	0
4	75	125	1	3	3	2	4	2	1	1
4	75	126	2	2	2	3	5	1	3	2
4	75	127	4	2	4	2	2	6	3	3
4	75	128
4	75	129	4	4	2	2	2	1	5	0
4	75	130	2	3	1	3	2	3	1	0
4	75	131
4	75	132
4	75	133	3	4	4	0	7	4	0	1
4	75	134	3	2	2	6	3	8	0	3
4	75	135	7	2	6	2	5	4	0	1
4	75	136	6	1	2	2	3	5	2	0
4	75	137
4	75	138	2	4	3	2	4	2	3	4
4	75	139	2	3	3	0	1	6	2	1
4	75	140	5	5	6	3	3	4	1	4
4	136	1	5	4	2	2	3	4	4	6
4	136	2	2	3	2	6	3	2	3	3
4	136	3	2	4	0	1	5	2	2	1
4	136	4	3	0	1	4	1	5	0	1
4	136	5				c				c
4	136	6	2	2	2	1	6	4	3	3
4	136	7	3	0	2	0	1	4	1	1
4	136	8	1	2	3	1	1	5	3	2
4	136	9
4	136	10	3	4	6	1	7	5	0	2
4	136	11	4	3	7	2	3	2	4	1
4	136	12
4	136	13	2	3	4	4	1	4	2	2
4	136	14	3	6	5	3	2	5	1	2
4	136	15	0	3	3	3	3	4	3	2
4	136	16	9	3	1	1	0	2	1	2
4	136	17	1	1	0	1	2	4	1	2
4	136	18	2	3	2	0	3	5	1	4
4	136	19	2	1	2	0	5	2	0	3
4	136	20	4	4	1	1	5	4	0	0
4	136	21	7	5	1	4	5	0	0	2
4	136	22	2	3	0	1	4	7	1	4
4	136	23	3	6	2	3	5	4	0	1
4	136	24	2	2	2	2	2	2	2	1
4	136	25
4	136	26	6	5	3	4	4	3	3	1
4	136	27	4	2	0	2	3	4	2	2
4	136	28	2	1	0	3	2	0	2	1
4	136	29	3	1	0	1	1	0	1	1
4	136	30	5	5	2	3	6	5	0	2
4	136	31	4	3	4	6	6	3	0	4
4	136	32	4	3	4	1	4	1	0	1
4	136	33	3	5	3	1	3	2	0	2
4	136	34	8	1	3	0	3	4	1	3
4	136	35	2	2	1	1	2	7	0	3
4	136	36	4	3	1	0	2	3	0	0
4	136	37	2	4	1	1	7	6	2	2
4	136	38	5	2	3	0	3	3	1	2
4	136	39	5	4	3	3	4	0	0	0
[truncated: 6,401 more rows]
