# Supplementary material for: Genetic Background, Maternal Age, and Interaction Effects Mediate Rates of Crossing Over in Drosophila melanogaster Females
Source: G3 (Bethesda). 2016 Mar 17;6(5):1409–16. doi: 10.1534/g3.116.027631 (PMC4856091; doi:10.1534/g3.116.027631)
Supplement: Supplemental Material [file supp_g3.116.027631_Table_S2.xlsx]

## Sheet: Table S2
Day	Line	Vial	+ + (Female)	e4 ro1 (Female)	+ ro1 (Female)	e4 + (Female)	+ + (Male)	e4 ro1 (Male)	+ ro1 (Male)	e4 + (Male)
2	21	1
2	21	2	3	12	2	2	8	7	2	2
2	21	3	6	10	4	4	9	12	4	2
2	21	4	11	8	2	1	9	14	0	1
2	21	5	11	7	3	3	10	9	1	0
2	21	6	11	7	4	3	11	10	6	1
2	21	7
2	21	8	4	8	2	2	7	4	1	3
2	21	9	3	6	0	0	6	4	1	1
2	21	10	6	13	3	0	7	8	1	0
2	21	11	0	0	1	0	0	0	0	0
2	21	12	3	3	4	1	2	3	0	1
2	21	13	4	4	2	4	3	5	4	0
2	21	14	0	0	0	0	1	0	0	0
2	21	15
2	21	16	5	8	3	3	4	5	4	0
2	21	17	5	5	2	1	12	8	3	2
2	21	18	4	9	2	0	6	6	1	3
2	21	19
2	21	20	5	8	2	1	6	8	2	2
2	21	21
2	21	22
2	21	23	11	6	3	4	7	8	3	1
2	21	24	0	0	0	0	1	0	0	0
2	21	25	2	4	0	0	0	2	0	0
2	21	26	7	6	2	3	9	6	7	0
2	21	27	14	8	4	4	16	11	4	6
2	21	28	14	4	2	2	8	6	0	2
2	21	29	4	6	3	0	8	7	3	0
2	21	30	4	6	1	3	4	8	1	2
2	21	31	2	0	0	1	1	2	0	0
2	21	32	0	2	0	0	0	0	0	0
2	21	33	7	15	5	3	14	14	1	3
2	21	34	10	6	1	2	5	7	1	0
2	21	35	4	7	4	2	9	10	1	1
2	21	36	5	1	0	2	1	3	1	0
2	21	37	11	11	0	4	7	9	0	2
2	21	38	7	7	0	1	4	2	1	1
2	21	39	9	5	4	2	5	5	2	0
2	21	40	10	17	2	5	18	16	4	2
2	21	41	12	14	3	7	10	12	2	2
2	21	42	9	9	2	4	6	9	1	6
2	21	43
2	21	44	5	6	0	3	6	3	0	3
2	21	45	3	3	0	1	1	2	0	1
2	21	46	4	1	0	4	7	8	4	4
2	21	47	4	3	1	0	7	2	2	1
2	21	48	3	0	0	0	1	2	0	1
2	21	49	8	11	4	3	8	9	2	3
2	21	50	1	0	0	0	0	0	0	0
2	21	51	0	0	0	0	1	0	0	0
2	21	52	11	11	7	0	6	6	1	1
2	21	53	2	0	1	1	1	4	0	0
2	21	54	0	0	0	0	0	1	0	0
2	21	55
2	21	56	3	3	5	2	6	8	5	2
2	21	57	0	1	1	0	1	4	0	1
2	21	58	8	6	1	3	7	6	1	1
2	21	59	0	1	0	0	0	0	0	1
2	21	60	8	13	6	7	8	7	6	5
2	21	61	0	4	0	0	1	2	1	0
2	21	62	11	16	7	3	5	10	2	2
2	21	63	7	5	2	0	8	4	1	1
2	21	64	10	14	7	6	8	12	4	5
2	21	65	12	6	2	5	8	6	1	5
2	21	66	0	0	0	0	1	0	0	0
2	21	67	11	2	2	1	7	6	2	2
2	21	68	8	19	6	2	12	14	4	4
2	21	69	5	6	2	3	8	5	2	2
2	21	70	0	0	0	1	1	0	2	0
2	21	71	18	4	2	0	8	10	2	4
2	21	72	12	14	5	3	6	11	6	3
2	21	73	0	0	0	0	0	0	0	1
2	21	74
2	21	75
2	21	76	0	0	0	0	0	1	0	0
2	21	77
2	21	78
2	21	79
2	21	80	0	0	1	0	0	0	0	0
2	21	81	1	1	4	0	3	4	2	2
2	21	82	9	8	1	3	8	8	3	2
2	21	83	7	9	1	5	12	10	3	3
2	21	84	1	7	0	2	4	6	2	1
2	21	85	12	12	2	2	9	10	2	1
2	21	86
2	21	87	0	0	0	1	0	0	0	0
2	21	88
2	21	89	5	10	0	1	5	5	0	1
2	21	90
2	21	91	6	7	3	3	3	6	2	1
2	21	92	4	7	1	1	4	3	1	2
2	21	93	1	0	0	0	0	0	0	0
2	21	94
2	21	95	17	9	3	4	13	9	1	1
2	21	96	0	0	0	0	1	0	0	0
2	21	97	0	0	0	0	1	0	0	0
2	21	98
2	21	99	1	0	0	0	0	0	0	0
2	21	100
2	21	101	15	9	3	3	18	10	5	4
2	21	102
2	21	103	4	1	1	0	6	6	0	3
2	21	104	12	10	2	6	13	12	5	1
2	21	105
2	21	106
2	21	107	8	12	1	3	9	3	2	1
2	21	108
2	21	109	11	11	3	2	10	9	1	3
2	21	110	8	7	2	4	14	7	3	2
2	21	111	0	0	0	0	1	0	0	0
2	21	112	15	13	6	5	10	11	7	6
2	21	113	5	5	2	3	5	5	4	2
2	21	114	0	0	0	0	0	1	0	0
2	21	115	4	1	2	3	1	3	1	0
2	21	116	11	9	4	4	7	10	4	2
2	21	117	13	5	1	4	18	16	1	3
2	21	118	7	8	0	2	5	3	1	1
2	21	119	0	0	0	0	0	1	0	0
2	21	120	0	0	0	0	1	0	0	0
2	21	121	3	0	0	0	0	1	0	0
2	21	122	0	0	0	0	1	0	0	0
2	21	123
2	21	124
2	21	125
2	21	126	1	0	0	0	0	0	0	0
2	21	127	10	10	3	2	15	16	1	2
2	21	128	10	16	4	3	7	10	1	2
2	21	129	9	9	0	4	16	6	2	2
2	21	130	0	2	0	2	2	0	1	0
2	21	131	0	0	0	0	2	0	0	0
2	21	132
2	21	133	0	4	0	0	0	0	0	0
2	21	134	9	5	2	1	10	11	2	4
2	21	135	0	0	0	0	0	1	0	0
2	21	136	7	5	2	0	5	3	1	1
2	21	137	6	4	0	5	3	6	2	2
2	21	138
2	21	139	5	7	1	0	2	4	0	1
2	21	140	15	9	2	3	9	16	3	4
2	21	141	4	7	1	0	4	4	0	2
2	21	142	4	7	2	7	11	6	2	7
2	21	143	15	15	3	6	13	9	0	4
2	21	144	11	8	3	2	4	13	2	4
2	21	145
2	21	146
2	21	147	3	4	1	0	2	3	2	3
2	21	148
2	21	149	7	13	2	1	9	9	7	0
2	21	150	10	8	1	2	11	5	4	4
2	21	151	11	6	3	3	12	3	1	3
2	21	152	8	8	1	1	9	4	2	1
2	21	153	1	0	0	0	0	0	0	0
2	21	154	4	3	2	0	8	8	1	2
2	21	155
2	21	156	14	7	2	2	6	7	1	1
2	21	157
2	21	158
2	21	159	3	1	0	0	3	0	0	0
2	21	160	1	0	0	1	1	0	0	0
2	21	161	1	0	0	0	0	0	1	0
2	21	162	6	8	3	4	7	7	0	1
2	21	163	12	10	3	2	9	5	6	4
2	21	164
2	21	165
2	21	166	7	7	3	3	0	4	0	0
2	21	167	0	0	0	0	0	1	0	0
2	21	168	4	3	2	0	7	4	1	4
2	21	169	8	4	3	2	7	5	1	2
2	21	170	0	0	0	0	1	0	0	0
2	21	171	8	6	1	6	15	17	5	2
2	21	172	3	6	1	0	3	10	2	3
2	21	173	1	0	0	0	0	0	0	1
2	21	174	8	8	1	2	8	7	2	1
2	21	175	9	14	4	4	11	7	0	1
2	59	1
2	59	2	4	13	2	4	17	8	3	2
2	59	3	7	10	2	2	15	14	2	5
2	59	4	14	14	4	6	8	10	2	3
2	59	5	11	14	5	0	12	8	2	2
2	59	6	2	9	4	1	10	6	2	3
2	59	7	8	6	3	2	4	8	4	3
2	59	8	14	8	3	5	17	11	4	3
2	59	9	8	10	6	5	13	8	2	4
2	59	10	6	3	1	3	13	5	3	2
2	59	11	11	10	1	2	11	10	2	4
2	59	12	13	11	5	4	13	8	5	4
2	59	13	10	9	2	1	7	4	3	3
2	59	14	7	13	3	1	8	3	2	1
2	59	15	5	6	2	3	9	11	3	8
2	59	16	4	4	3	0	5	7	2	1
2	59	17	11	11	5	3	13	20	2	2
2	59	18	0	0	0	0	0	1	0	0
2	59	19	17	10	4	7	10	8	5	2
2	59	20
2	59	21	4	4	1	1	6	6	2	1
2	59	22	13	9	4	2	6	6	4	5
2	59	23	7	14	1	0	4	13	0	1
2	59	24	13	15	6	2	20	7	2	2
2	59	25	7	12	5	4	8	8	3	5
2	59	26
2	59	27	8	14	4	2	7	8	5	1
2	59	28	15	18	0	3	12	8	1	4
2	59	29	1	0	0	0	0	0	0	0
2	59	30	11	12	4	2	6	8	2	2
2	59	31	7	5	1	3	3	5	0	1
2	59	32	6	11	0	2	6	6	2	0
2	59	33	7	8	2	2	10	8	5	2
2	59	34	6	8	4	3	2	14	0	0
2	59	35	8	8	4	4	4	8	2	2
2	59	36	8	7	7	3	4	14	4	2
2	59	37	10	10	4	4	8	10	5	2
2	59	38	7	18	4	2	12	12	1	3
2	59	39	1	4	1	2	1	0	1	4
2	59	40	7	12	6	4	12	7	5	3
2	59	41
2	59	42	5	2	2	2	4	5	1	2
2	59	43	3	12	4	11	11	8	2	1
2	59	44
2	59	45	5	7	4	1	5	6	2	6
2	59	46	3	5	2	3	10	7	3	1
2	59	47	11	7	2	1	11	10	1	1
2	59	48	2	0	0	0	1	0	0	0
2	59	49	1	3	1	2	5	6	2	1
2	59	50	0	0	0	0	1	0	0	0
2	59	51	2	14	1	1	2	3	0	1
2	59	52	0	0	0	1	0	1	0	0
2	59	53	11	12	3	4	9	8	0	5
2	59	54
2	59	55
2	59	56	11	5	0	2	4	8	3	3
2	59	57	8	10	3	0	13	13	1	2
2	59	58	8	9	2	1	11	10	4	4
2	59	59
2	59	60	6	12	5	3	10	18	1	2
2	59	61	10	14	3	3	13	11	5	3
2	59	62	8	13	2	1	8	6	3	2
2	59	63	9	13	2	6	9	10	1	5
2	59	64
2	59	65	0	0	0	0	2	0	0	0
2	59	66	6	10	3	5	11	12	5	4
2	59	67
2	59	68	7	7	2	7	15	10	1	3
2	59	69	12	12	4	3	6	13	5	5
2	59	70	13	10	3	5	10	8	2	2
2	59	71
2	59	72	7	3	1	1	8	4	7	4
2	59	73
2	59	74	13	6	8	4	6	9	5	4
2	59	75	13	8	1	2	9	9	2	1
2	59	76	9	12	1	3	8	16	5	5
2	59	77	9	5	2	0	8	6	3	0
2	59	78
2	59	79	9	10	1	6	8	8	1	1
2	59	80	11	11	2	3	15	12	1	2
2	59	81	10	9	3	1	5	7	4	0
2	59	82	3	7	1	2	9	8	5	1
2	59	83
2	59	84
2	59	85	5	10	4	0	9	12	3	3
2	59	86	8	11	5	4	10	10	4	1
2	59	87
2	59	88
2	59	89	5	3	1	2	4	5	4	2
2	59	90
2	59	91	14	9	1	2	16	10	6	6
2	59	92	13	7	6	0	10	9	1	2
2	59	93
2	59	94	5	10	3	0	8	18	7	4
2	59	95	15	8	1	5	6	6	2	3
2	59	96	11	4	1	2	4	3	2	4
2	59	97	15	9	1	5	7	8	1	3
2	59	98	1	0	0	0	0	0	0	0
2	59	99	9	12	0	1	6	11	6	4
2	59	100	10	6	1	3	13	9	0	4
2	59	101	4	10	3	1	5	5	1	1
2	59	102
2	59	103	7	5	0	3	3	4	1	3
2	59	104
2	59	105	8	15	4	4	7	7	1	5
2	59	106
2	59	107	7	13	6	1	4	11	5	5
2	59	108
2	59	109
2	59	110
2	59	111
2	59	112	3	9	2	2	1	1	0	0
2	59	113	2	3	1	2	1	1	2	2
2	59	114	1	0	0	0	2	2	0	0
2	59	115	1	0	0	0	0	0	0	0
2	59	116	10	11	2	3	10	8	5	2
2	59	117	11	9	6	6	16	13	5	2
2	59	118	5	4	0	0	4	10	3	2
2	59	119	10	10	3	4	6	12	4	1
2	59	120	7	8	6	2	10	1	2	1
2	59	121	6	3	1	1	7	7	1	1
2	59	122	1	10	0	0	2	0	1	1
2	59	123
2	59	124	0	0	0	0	1	1	0	0
2	59	125	6	12	0	2	8	3	3	0
2	59	126	6	3	3	2	1	3	2	0
2	59	127	12	11	3	4	9	10	3	1
2	59	128	7	20	1	0	11	15	3	1
2	59	129	1	5	1	1	3	1	2	2
2	59	130	13	11	1	4	11	9	1	5
2	59	131	4	6	0	4	9	7	1	3
2	59	132	8	11	2	3	8	12	4	2
2	59	133	11	8	0	3	8	10	1	0
2	59	134	8	5	3	2	8	5	1	2
2	59	135	6	5	1	3	7	2	2	0
2	59	136	15	8	6	3	10	15	7	7
2	59	137	13	12	7	4	17	12	2	4
2	59	138	10	17	2	4	16	8	2	1
2	59	139
2	59	140	6	7	3	5	8	8	5	0
2	59	141	13	7	5	7	16	17	6	4
2	59	142	12	13	8	4	9	21	5	4
2	59	143	12	12	3	0	10	13	3	2
2	59	144	12	10	1	6	8	15	3	4
2	59	145	4	8	3	3	4	8	1	2
2	59	146
2	59	147	8	13	3	0	12	11	3	3
2	59	148	10	6	3	2	13	9	4	4
2	59	149	3	5	0	0	2	0	0	0
2	59	150	18	14	4	4	14	14	3	6
2	59	151	7	4	1	1	2	2	2	1
2	59	152	10	8	2	5	7	11	3	3
2	59	153	2	4	2	1	2	1	2	0
2	59	154	10	10	4	4	13	11	4	3
2	59	155	0	0	1	0	0	0	0	0
2	59	156	13	8	4	3	9	7	4	1
2	59	157
2	59	158	15	14	3	2	8	9	4	5
2	59	159	11	9	2	4	16	8	0	4
2	59	160	2	3	1	1	1	0	0	0
2	59	161	10	8	1	4	2	5	0	0
2	59	162	13	7	1	3	11	10	2	0
2	59	163	6	4	1	1	5	1	1	2
2	59	164	12	7	2	3	13	9	7	4
2	59	165	10	17	3	5	9	9	0	3
2	59	166	7	7	2	3	8	7	1	3
2	59	167	4	10	1	2	7	12	2	4
2	59	168	15	17	6	2	9	12	0	1
2	59	169	2	10	2	3	5	9	0	2
2	59	170	4	5	3	4	4	5	1	1
2	59	171	13	8	5	2	7	7	0	2
2	59	172	3	4	3	0	7	7	2	4
2	59	173
2	59	174
2	59	175	9	11	1	1	6	7	3	0
2	73	1	8	7	1	2	10	12	1	5
2	73	2
2	73	3	0	0	0	0	1	0	0	0
2	73	4	3	3	0	1	3	3	0	0
2	73	5	12	10	4	7	3	11	2	0
2	73	6	11	4	0	4	6	13	5	3
2	73	7	6	6	6	1	12	13	5	3
2	73	8	13	14	2	2	12	12	3	6
2	73	9	7	10	3	2	12	5	3	2
2	73	10	13	16	3	5	13	11	3	4
2	73	11	19	29	6	2	18	15	2	2
2	73	12	16	13	0	1	10	10	2	1
2	73	13
2	73	14	9	13	0	0	20	16	0	0
2	73	15	15	10	4	4	12	9	1	4
2	73	16	7	13	0	0	12	10	0	0
2	73	17	12	13	0	2	8	6	0	7
2	73	18	6	9	3	1	7	7	1	2
2	73	19	10	6	0	2	7	7	1	2
2	73	20
2	73	21
2	73	22	3	7	2	2	8	9	1	1
2	73	23	9	8	4	2	5	7	5	5
2	73	24	2	1	1	0	0	0	0	0
2	73	25	19	17	9	3	12	10	6	3
2	73	26	15	10	4	4	11	7	3	0
2	73	27	11	15	5	1	15	17	3	5
2	73	28
2	73	29	12	8	2	2	13	7	1	3
2	73	30	7	12	8	2	12	9	5	4
2	73	31
2	73	32	11	9	4	0	4	6	1	2
2	73	33
2	73	34	4	7	1	0	10	7	3	1
2	73	35	13	9	5	2	7	18	0	1
2	73	36	7	14	2	0	5	9	0	3
2	73	37	7	9	4	0	11	10	0	2
2	73	38	6	7	4	1	10	6	2	5
2	73	39	6	10	4	2	5	6	3	3
2	73	40
2	73	41	9	10	0	3	9	6	1	1
2	73	42	2	2	1	3	2	3	0	1
2	73	43	14	7	3	3	7	7	3	4
2	73	44	9	6	1	2	8	8	0	3
2	73	45	7	2	3	1	8	2	1	1
2	73	46	4	8	2	2	5	5	4	2
2	73	47	12	12	3	3	14	7	2	4
2	73	48	12	10	2	5	14	11	3	2
2	73	49	10	8	0	6	7	6	2	3
2	73	50	12	7	3	7	10	14	5	1
2	73	51	5	3	2	5	12	9	1	1
2	73	52
2	73	53
2	73	54	0	0	0	0	1	0	0	0
2	73	55	4	1	1	1	1	0	0	0
2	73	56	15	10	2	2	9	10	5	4
2	73	57	16	12	3	3	19	19	8	2
2	73	58	0	3	0	0	0	0	0	0
2	73	59
2	73	60	12	18	2	4	19	8	0	3
2	73	61
2	73	62
2	73	63
2	73	64	6	8	0	5	11	11	2	4
2	73	65	15	7	6	2	14	10	4	3
2	73	66	10	8	5	3	10	9	1	2
2	73	67	8	4	3	5	8	14	5	1
2	73	68	12	8	4	4	6	7	0	2
2	73	69
2	73	70	5	12	0	0	12	7	1	1
2	73	71	0	0	0	0	0	1	0	0
2	73	72	3	7	2	2	3	3	1	2
2	73	73	14	3	2	2	8	10	4	0
2	73	74
2	73	75	7	12	2	4	7	10	2	2
2	73	76	1	0	0	0	0	0	0	0
2	73	77	9	12	2	3	11	9	5	0
2	73	78	13	8	6	2	15	6	5	2
2	73	79
2	73	80	10	9	5	1	9	8	3	3
2	73	81	1	0	0	0	0	0	0	0
2	73	82
2	73	83	6	12	3	5	14	12	3	2
2	73	84
2	73	85
2	73	86	10	9	4	2	13	10	1	3
2	73	87	8	10	4	4	9	13	0	2
2	73	88	7	6	3	0	15	6	1	2
2	73	89	15	11	2	1	13	14	4	0
2	73	90	12	15	3	4	12	11	2	3
2	73	91	7	13	1	1	15	9	1	4
2	73	92
2	73	93	7	3	3	1	5	5	1	1
2	73	94	4	3	2	1	3	0	0	0
2	73	95	14	12	0	0	8	14	0	0
2	73	96	5	10	1	0	9	6	1	1
2	73	97	17	11	4	4	11	7	3	4
2	73	98	9	8	3	3	5	1	4	0
2	73	99	4	3	0	0	6	6	1	0
2	73	100
2	73	101	5	7	4	3	4	10	2	0
2	73	102
2	73	103	6	13	5	2	7	8	1	7
2	73	104	0	7	2	1	0	0	0	0
2	73	105
2	73	106
2	73	107	7	12	2	1	13	10	2	0
2	73	108
2	73	109
2	73	110	1	0	0	0	0	0	0	0
2	73	111
2	73	112	11	5	3	1	9	4	2	1
2	73	113	0	0	0	0	1	0	0	0
2	73	114	8	4	1	0	15	8	5	0
2	73	115	0	0	1	0	0	0	0	0
2	73	116	6	9	0	2	4	7	2	6
2	73	117	2	3	1	1	0	0	0	0
2	73	118	10	0	0	4	8	4	0	1
2	73	119	1	3	0	0	0	0	0	0
2	73	120	19	8	8	1	9	14	4	4
2	73	121
2	73	122	10	12	5	2	8	9	2	5
2	73	123
2	73	124
2	73	125	7	5	3	2	2	3	1	0
2	73	126	5	6	3	1	14	7	2	2
2	73	127
2	73	128	11	8	1	3	7	5	0	3
2	73	129	10	9	4	4	7	2	3	1
2	73	130	11	12	2	0	6	9	4	6
2	73	131	8	11	3	2	6	9	2	3
2	73	132
2	73	133
2	73	134
2	73	135	7	6	5	1	7	8	0	0
2	73	136	8	7	3	2	9	7	0	1
2	73	137
2	73	138
2	73	139	7	11	1	0	13	6	1	0
2	73	140	9	9	1	0	4	10	1	4
2	73	141
2	73	142	6	7	2	2	7	11	0	1
2	73	143	7	7	2	3	7	8	2	4
2	73	144	10	14	0	3	10	4	2	4
2	73	145	7	6	1	1	4	2	1	0
2	73	146	1	6	3	0	6	2	2	1
2	73	147
2	73	148	8	10	1	4	8	7	1	1
2	73	149	12	9	1	2	8	6	1	1
2	73	150	8	4	3	2	5	7	3	6
2	73	151	5	4	3	0	4	8	5	0
2	73	152	12	8	0	3	14	8	3	2
2	73	153
2	73	154	9	7	2	3	8	9	1	2
2	73	155	10	12	6	2	8	8	3	2
2	73	156	0	3	2	1	2	4	0	1
2	73	157	10	9	1	3	13	9	1	1
2	73	158	9	9	3	1	8	10	5	0
2	73	159	5	9	2	3	9	5	3	1
2	73	160	7	7	0	1	6	5	1	4
2	73	161	6	6	2	3	7	5	0	1
2	73	162	11	7	2	0	10	11	0	3
2	73	163	7	7	1	0	11	4	5	1
2	73	164	11	7	7	2	5	6	4	2
2	73	165	3	6	2	2	9	6	3	1
2	73	166
2	73	167	4	8	1	1	4	6	0	2
2	73	168	11	6	1	7	5	5	3	2
2	73	169	3	5	0	1	5	2	1	0
2	73	170	6	7	6	3	9	7	5	1
2	73	171
2	73	172	7	10	3	2	7	10	3	1
2	73	173	0	1	0	2	2	0	0	0
2	73	174
2	73	175	1	4	2	1	5	4	1	2
2	75	1	4	5	1	1	9	5	1	3
2	75	2
2	75	3
2	75	4	3	6	2	0	2	3	0	0
2	75	5	9	7	6	2	7	5	2	0
2	75	6	6	6	5	2	4	6	1	1
2	75	7	0	1	0	0	0	0	0	0
2	75	8	8	3	0	0	6	5	1	4
2	75	9	8	7	2	1	12	5	4	2
2	75	10	3	0	0	0	1	0	1	0
2	75	11	7	9	2	2	6	3	0	0
2	75	12	9	5	0	2	11	8	4	6
2	75	13
2	75	14	9	6	2	2	7	3	0	1
2	75	15
2	75	16	6	4	3	1	4	7	3	2
2	75	17	3	4	1	0	4	2	1	2
2	75	18	0	3	0	0	0	1	0	0
2	75	19
2	75	20
2	75	21
2	75	22	3	2	1	1	0	0	0	0
2	75	23	1	0	0	0	0	0	0	0
2	75	24
2	75	25	3	4	0	1	8	7	1	0
2	75	26	4	5	1	1	4	5	2	0
2	75	27
2	75	28	7	5	1	2	5	6	2	1
2	75	29	10	7	5	4	6	6	1	1
2	75	30	4	1	1	0	3	2	0	0
2	75	31	8	9	2	2	7	5	0	1
2	75	32	2	8	1	2	7	3	3	1
2	75	33	10	7	0	3	7	3	2	0
2	75	34	5	8	1	3	4	4	1	0
2	75	35
2	75	36	5	3	2	1	4	3	1	3
2	75	37	4	8	2	2	6	4	0	0
2	75	38	2	1	2	0	1	6	0	2
2	75	39
2	75	40
2	75	41	1	0	1	0	0	0	0	0
2	75	42	5	7	0	1	3	6	1	4
2	75	43	3	3	2	0	0	2	1	0
2	75	44	11	9	2	3	6	3	0	1
2	75	45	4	7	1	1	5	4	0	0
2	75	46
2	75	47	5	3	2	2	5	3	0	3
2	75	48	10	5	3	1	9	5	1	1
2	75	49	4	3	0	0	0	0	0	0
2	75	50	2	3	0	1	1	6	2	1
2	75	51	4	4	2	1	4	5	2	0
2	75	52	4	5	0	1	8	2	2	3
2	75	53	1	4	2	2	4	4	1	2
2	75	54	1	1	1	0	0	0	0	0
2	75	55
2	75	56
2	75	57	11	5	2	1	5	4	2	3
2	75	58	5	0	1	0	3	4	2	0
2	75	59
2	75	60	5	4	1	3	9	5	0	1
2	75	61	3	4	5	2	5	4	0	1
2	75	62
2	75	63	4	2	1	3	1	5	0	1
2	75	64	0	1	0	0	0	0	0	0
2	75	65
2	75	66
2	75	67	1	2	0	0	8	2	1	2
2	75	68	10	5	5	1	8	7	1	1
2	75	69	7	2	0	2	4	5	1	4
2	75	70	9	6	2	1	7	5	3	1
2	75	71	5	6	1	1	2	4	2	2
2	75	72	5	7	0	2	4	5	4	0
2	75	73	5	14	2	1	6	6	1	2
2	75	74	3	11	3	3	5	15	2	1
2	75	75	9	8	1	2	5	7	2	2
2	75	76	1	1	1	0	0	0	0	0
2	75	77
2	75	78
2	75	79	4	4	2	2	5	6	2	5
2	75	80
2	75	81	4	1	2	0	1	0	1	0
2	75	82
2	75	83	15	4	0	1	7	7	3	0
2	75	84	13	8	1	1	5	8	2	3
2	75	85	3	5	1	0	4	1	1	1
2	75	86
2	75	87	5	6	0	3	2	2	1	2
2	75	88	3	1	1	2	8	3	3	2
2	75	89	1	2	1	0	0	0	0	1
2	75	90	0	0	0	0	0	1	0	0
2	75	91	5	6	2	1	6	4	2	1
2	75	92	2	5	4	1	1	2	1	0
2	75	93	6	6	1	2	3	8	1	0
2	75	94
2	75	95
2	75	96	3	5	1	1	7	5	3	0
2	75	97
2	75	98	6	7	1	1	6	5	2	3
2	75	99	5	10	2	2	7	7	3	2
2	75	100
2	75	101	4	3	2	1	9	8	1	2
2	75	102
2	75	103
2	75	104	6	6	3	1	7	7	0	0
2	75	105	5	2	0	2	2	5	3	0
2	75	106
2	75	107	9	3	2	2	1	9	2	3
2	75	108
2	75	109	12	4	2	0	6	7	7	0
2	75	110	9	6	2	3	3	12	1	2
2	75	111	5	3	2	0	3	6	1	2
2	75	112	8	8	1	3	5	7	4	0
2	75	113
2	75	114
2	75	115	3	3	1	3	3	5	2	2
2	75	116
2	75	117
2	75	118
2	75	119	2	1	1	3	3	4	2	2
2	75	120	1	2	0	0	0	0	0	0
2	75	121
2	75	122
2	75	123
2	75	124	10	3	1	1	9	7	2	3
2	75	125	7	3	1	0	5	5	0	1
2	75	126
2	75	127
2	75	128
2	75	129
2	75	130
2	75	131	1	1	0	0	0	0	0	0
2	75	132
2	75	133
2	75	134	7	3	2	5	5	5	3	1
2	75	135	5	9	1	1	8	10	3	3
2	75	136
2	75	137
2	75	138	6	5	1	1	6	7	1	3
2	75	139	4	10	0	4	4	8	1	3
2	75	140	3	4	2	1	5	1	1	1
2	75	141
2	75	142	8	7	3	0	6	5	2	0
2	75	143	6	7	2	0	8	10	0	0
2	75	144
2	75	145
2	75	146	1	5	1	3	6	4	4	1
2	75	147	6	3	4	3	11	4	2	3
2	75	148	4	2	1	2	1	1	1	0
2	75	149	1	1	0	1	0	1	0	0
2	75	150	0	1	0	0	0	0	0	0
2	75	151	5	4	1	0	5	7	2	2
2	75	152	9	10	1	3	10	5	1	3
2	75	153	7	1	2	2	5	7	1	2
2	75	154
2	75	155
2	75	156	9	7	3	3	7	6	0	1
2	75	157	1	0	0	1	0	0	0	0
2	75	158	4	1	0	0	2	1	0	0
2	75	159
2	75	160	2	1	0	0	0	1	0	0
2	75	161	8	5	1	1	5	5	2	1
2	75	162	3	13	2	1	3	5	2	1
2	75	163	7	8	2	1	3	3	2	1
2	75	164	7	8	1	2	13	7	1	0
2	75	165	4	11	0	2	5	12	4	4
2	75	166
2	75	167	6	5	2	0	1	2	0	2
2	75	168	4	2	3	0	2	0	2	1
2	75	169	7	8	0	5	6	5	0	0
2	75	170	6	6	1	5	10	7	2	1
2	75	171
2	75	172
2	75	173	8	3	0	0	7	2	2	2
2	75	174	0	0	0	0	1	0	0	0
2	75	175	5	3	7	5	8	8	1	1
4	21	1
4	21	2	2	4	1	1	5	1	4	1
4	21	3	3	4	1	1	4	2	0	1
4	21	4	3	5	1	0	6	6	3	0
4	21	5	0	1	1	0	0	1	0	0
4	21	6	0	0	1	0	0	0	0	0
4	21	7
4	21	8	1	0	1	2	4	3	0	0
4	21	9
4	21	10
4	21	11
4	21	12
4	21	13
4	21	14
4	21	15
4	21	16	4	7	1	0	1	0	1	0
4	21	17
4	21	18	3	4	1	1	4	5	1	2
4	21	19
4	21	20	3	4	0	0	1	2	0	0
4	21	21
4	21	22
4	21	23
4	21	24
4	21	25
4	21	26	0	0	0	0	0	1	0	0
4	21	27	0	5	1	1	2	0	1	0
4	21	28
4	21	29	2	2	1	0	2	1	0	0
4	21	30	5	1	1	0	4	0	1	0
4	21	31
4	21	32
4	21	33	3	4	2	4	4	3	3	1
4	21	34
4	21	35	4	3	0	0	1	1	0	0
4	21	36
4	21	37
4	21	38
4	21	39
4	21	40	1	0	0	0	0	1	0	0
4	21	41	0	1	0	0	0	0	0	0
4	21	42	2	1	1	1	0	0	1	1
4	21	43
4	21	44
4	21	45
4	21	46
4	21	47	1	3	0	0	1	2	0	0
4	21	48
4	21	49	4	1	1	1	2	7	0	0
4	21	50
4	21	51
4	21	52
4	21	53
4	21	54
4	21	55
4	21	56	6	5	2	1	6	6	1	3
4	21	57	0	0	0	0	2	0	0	0
4	21	58
4	21	59
4	21	60	3	4	0	0	4	3	0	0
4	21	61
4	21	62
4	21	63
4	21	64	8	16	5	2	8	4	1	2
4	21	65
4	21	66
4	21	67
4	21	68	2	1	1	0	2	3	0	1
4	21	69
4	21	70
4	21	71	0	0	1	0	0	0	0	0
4	21	72	3	1	1	0	4	4	0	1
4	21	73
4	21	74
4	21	75
4	21	76
4	21	77
4	21	78
4	21	79
4	21	80
4	21	81
4	21	82
4	21	83
4	21	84
4	21	85	1	0	0	0	0	0	0	0
4	21	86
4	21	87
4	21	88
4	21	89
4	21	90
4	21	91
4	21	92
4	21	93
4	21	94
4	21	95
4	21	96
4	21	97
4	21	98
4	21	99
4	21	100
4	21	101
4	21	102
4	21	103
4	21	104
4	21	105
4	21	106
4	21	107
4	21	108
4	21	109	1	1	0	0	0	0	0	0
4	21	110	0	1	0	0	0	0	0	0
4	21	111
4	21	112	3	4	2	2	7	4	1	1
4	21	113
4	21	114
4	21	115
4	21	116
4	21	117
4	21	118	2	4	1	4	4	5	2	2
4	21	119
4	21	120
4	21	121
4	21	122
4	21	123
4	21	124
4	21	125
4	21	126
4	21	127	1	1	0	0	1	0	1	0
4	21	128
4	21	129
4	21	130
4	21	131
4	21	132
4	21	133
4	21	134	3	7	0	0	2	1	0	2
4	21	135
4	21	136
4	21	137	1	0	1	0	0	0	0	0
4	21	138
4	21	139
4	21	140	4	7	1	2	5	2	1	1
4	21	141
4	21	142	0	2	0	0	1	2	1	1
4	21	143	3	2	0	0	2	0	0	2
4	21	144	2	4	2	0	1	2	0	0
4	21	145
4	21	146
4	21	147
4	21	148
4	21	149
4	21	150	3	4	0	2	6	1	2	0
4	21	151	2	7	0	0	5	5	3	0
4	21	152
4	21	153	7	9	3	4	6	8	4	1
4	21	154
4	21	155
4	21	156
4	21	157
4	21	158
4	21	159
4	21	160
4	21	161
4	21	162
4	21	163
4	21	164
4	21	165
4	21	166
4	21	167
4	21	168
4	21	169	0	0	0	0	0	0	2	0
4	21	170
4	21	171	0	1	0	0	0	0	0	0
4	21	172
4	21	173
4	21	174
4	21	175	0	2	0	1	1	1	1	0
4	59	1
4	59	2	3	2	0	0	3	0	0	0
4	59	3	0	1	0	0	0	1	0	0
4	59	4
4	59	5	6	1	3	1	3	7	4	1
4	59	6	8	2	3	2	4	8	5	2
4	59	7
4	59	8
4	59	9	2	4	1	3	4	6	0	1
4	59	10
4	59	11	1	1	0	0	0	0	1	0
4	59	12	5	9	0	0	6	5	2	3
4	59	13
4	59	14
4	59	15	3	3	1	0	1	2	2	0
4	59	16	0	1	0	0	0	0	0	0
4	59	17	3	7	2	2	4	0	1	3
4	59	18
4	59	19	4	2	0	0	5	6	2	3
4	59	20
4	59	21
4	59	22	1	0	0	1	0	1	0	0
4	59	23
4	59	24	2	0	1	0	0	0	1	0
4	59	25	6	3	4	2	7	4	0	2
4	59	26
4	59	27	3	1	1	1	2	2	2	1
4	59	28	1	2	2	0	3	0	0	0
4	59	29
4	59	30	2	1	0	1	2	0	0	1
4	59	31
4	59	32	1	3	1	1	2	1	0	0
4	59	33
4	59	34
4	59	35
4	59	36	4	3	1	1	6	3	1	2
4	59	37	7	6	1	0	3	5	1	1
4	59	38
4	59	39
4	59	40
4	59	41
4	59	42
4	59	43
4	59	44
4	59	45
4	59	46
4	59	47	1	0	0	0	0	0	0	0
4	59	48
4	59	49
4	59	50
4	59	51	0	2	0	1	0	0	0	0
4	59	52	1	1	0	0	1	1	0	0
4	59	53	7	2	0	1	3	4	0	0
4	59	54
4	59	55
4	59	56
4	59	57	2	0	0	0	2	2	0	0
4	59	58	0	5	1	1	1	1	1	0
4	59	59
4	59	60	2	6	0	3	4	4	0	1
4	59	61
4	59	62	1	0	1	0	0	0	0	0
4	59	63	1	0	0	0	0	0	0	0
4	59	64
4	59	65
4	59	66
4	59	67
4	59	68	2	2	1	0	2	3	2	0
4	59	69	0	2	0	0	0	0	0	0
4	59	70
4	59	71
4	59	72
4	59	73
4	59	74
4	59	75
4	59	76
4	59	77
4	59	78
4	59	79
4	59	80	0	1	1	1	0	0	0	0
4	59	81	2	5	1	1	4	3	0	4
4	59	82	2	1	0	0	0	0	0	0
4	59	83
4	59	84
4	59	85	4	4	1	0	3	2	1	0
4	59	86	2	5	0	1	0	1	0	0
4	59	87
4	59	88	1	2	0	0	1	0	0	0
4	59	89	0	1	0	0	0	0	0	0
4	59	90
4	59	91	2	2	2	0	0	0	0	0
4	59	92
4	59	93
4	59	94	1	1	0	0	0	0	0	0
4	59	95
4	59	96
4	59	97	5	5	1	2	5	6	1	0
4	59	98
4	59	99
4	59	100
4	59	101
4	59	102
4	59	103
4	59	104
4	59	105	2	3	1	1	4	3	0	1
4	59	106
4	59	107	2	5	1	1	0	0	1	0
4	59	108
4	59	109
4	59	110
4	59	111
4	59	112
4	59	113
4	59	114
4	59	115
4	59	116	1	0	0	0	1	1	0	0
4	59	117
4	59	118
4	59	119	5	8	1	1	4	7	0	1
4	59	120
4	59	121	2	4	0	1	6	4	0	2
4	59	122
4	59	123
4	59	124
4	59	125
4	59	126
4	59	127	0	1	2	0	0	1	0	0
4	59	128	1	5	1	0	1	3	0	0
4	59	129	0	0	0	0	0	0	1	0
4	59	130	0	0	1	0	0	1	0	0
4	59	131
4	59	132
4	59	133	1	4	0	1	2	4	0	4
4	59	134	0	3	1	0	2	2	2	1
4	59	135
4	59	136	8	4	1	1	2	2	2	1
4	59	137
4	59	138	3	3	2	0	7	2	2	0
4	59	139
4	59	140
4	59	141
4	59	142	5	10	2	3	7	4	2	3
4	59	143
4	59	144
4	59	145
4	59	146
4	59	147
4	59	148
4	59	149
4	59	150	0	2	0	0	1	1	0	0
4	59	151
4	59	152
4	59	153
4	59	154	6	8	1	0	5	3	1	0
4	59	155
4	59	156	6	4	0	1	3	5	0	1
4	59	157
4	59	158	1	2	1	0	1	1	1	0
4	59	159	0	2	1	1	0	0	0	0
4	59	160
4	59	161
4	59	162
4	59	163
4	59	164	3	4	2	0	1	0	0	1
4	59	165
4	59	166	0	3	0	0	0	0	1	0
4	59	167
4	59	168	2	3	0	0	0	0	0	0
4	59	169	2	1	2	0	0	0	1	1
4	59	170
4	59	171	0	2	1	0	0	0	0	0
4	59	172
4	59	173
4	59	174
4	59	175
4	73	1
4	73	2
4	73	3
4	73	4
4	73	5	9	5	0	1	4	3	1	0
4	73	6
4	73	7	3	3	0	1	4	6	0	0
4	73	8
4	73	9
4	73	10	5	6	3	1	4	4	2	0
4	73	11	5	9	3	1	7	14	2	3
4	73	12	7	5	0	2	1	2	2	1
4	73	13
4	73	14	0	1	0	0	0	1	0	0
4	73	15	3	6	5	0	4	5	1	2
4	73	16	5	9	0	0	5	8	0	0
4	73	17	6	7	0	1	6	1	4	1
4	73	18
4	73	19
4	73	20
4	73	21
4	73	22
4	73	23
4	73	24
4	73	25	1	1	0	1	0	0	0	0
4	73	26	1	0	0	0	0	0	0	0
4	73	27
4	73	28
4	73	29	5	0	0	1	4	5	1	1
4	73	30
4	73	31
4	73	32
4	73	33
4	73	34	3	3	0	0	4	2	1	1
4	73	35	4	4	2	4	2	4	1	2
4	73	36	9	7	0	2	2	2	2	1
4	73	37	4	1	2	1	4	1	1	0
4	73	38
4	73	39
4	73	40
4	73	41	3	5	0	0	5	6	0	1
4	73	42	2	1	1	0	2	5	1	1
4	73	43	4	5	2	1	8	2	3	1
4	73	44	1	0	0	0	0	0	1	0
4	73	45
4	73	46	0	0	0	0	0	1	0	0
4	73	47	3	3	1	1	4	4	0	1
4	73	48	5	5	1	0	2	7	2	0
4	73	49
4	73	50	3	5	0	1	6	0	1	2
4	73	51
4	73	52
4	73	53
4	73	54
4	73	55
4	73	56	4	5	1	2	4	4	4	1
4	73	57	5	8	2	3	5	3	0	3
4	73	58
4	73	59
4	73	60	7	4	2	3	12	6	1	1
4	73	61
4	73	62
4	73	63
4	73	64	1	2	0	1	2	0	1	0
4	73	65	8	6	2	0	0	0	0	0
4	73	66
4	73	67	2	0	1	1	3	1	0	0
4	73	68	1	2	0	0	0	0	0	0
4	73	69
4	73	70
4	73	71
4	73	72
4	73	73	5	7	2	3	10	4	0	2
4	73	74
4	73	75
4	73	76
4	73	77	0	1	0	0	0	0	0	0
4	73	78	8	2	0	2	5	1	1	1
4	73	79
4	73	80	6	6	1	1	0	2	1	0
4	73	81
4	73	82
4	73	83	4	5	0	0	2	0	0	1
4	73	84
4	73	85
4	73	86
4	73	87	0	0	1	0	0	0	0	0
4	73	88
4	73	89	3	4	0	0	2	4	2	1
4	73	90	0	1	0	0	0	1	0	0
4	73	91	4	3	0	3	2	2	1	1
4	73	92
4	73	93
4	73	94
4	73	95	3	3	0	0	1	0	0	0
4	73	96	1	4	0	0	0	0	0	0
4	73	97	3	4	1	2	1	6	0	0
4	73	98	1	2	1	1	1	0	1	0
4	73	99
4	73	100	0	1	0	0	0	0	0	0
4	73	101	0	1	0	0	2	1	0	0
4	73	102
4	73	103	2	4	2	0	2	1	0	0
4	73	104
4	73	105
4	73	106
4	73	107
4	73	108
4	73	109
4	73	110
4	73	111
4	73	112	4	5	1	1	0	0	0	0
4	73	113
4	73	114	3	5	3	0	6	3	2	2
4	73	115
4	73	116
4	73	117
4	73	118
4	73	119
4	73	120	5	3	0	2	2	5	0	1
4	73	121
4	73	122	3	4	2	1	0	0	0	0
4	73	123
4	73	124
4	73	125
4	73	126	2	0	0	0	0	0	0	0
4	73	127
4	73	128
4	73	129	0	0	0	1	0	0	0	0
4	73	130	3	2	2	1	2	4	0	4
4	73	131	5	5	0	1	2	4	2	1
4	73	132
4	73	133
4	73	134
4	73	135	6	4	0	0	4	2	0	0
4	73	136	5	4	3	1	6	6	2	1
4	73	137
4	73	138
4	73	139	9	4	1	3	3	6	0	1
4	73	140	1	0	0	0	0	0	0	1
4	73	141
4	73	142	0	6	2	0	5	3	1	0
4	73	143	0	0	0	0	0	1	0	0
4	73	144	7	7	2	1	1	3	1	0
4	73	145
4	73	146
4	73	147
4	73	148
4	73	149	0	1	0	1	0	1	0	0
4	73	150	3	1	0	0	1	1	0	1
4	73	151
4	73	152	14	11	0	1	8	8	2	2
4	73	153
4	73	154	0	2	1	0	1	2	2	0
4	73	155	1	2	1	1	2	4	2	2
4	73	156
4	73	157	2	2	2	1	2	0	2	0
4	73	158	5	3	1	0	4	3	0	0
4	73	159	2	2	0	0	1	2	1	1
4	73	160	1	1	0	1	1	1	0	1
4	73	161
4	73	162
4	73	163
4	73	164	2	6	0	0	1	2	0	0
4	73	165
4	73	166
4	73	167
4	73	168	1	6	0	0	10	3	1	0
4	73	169	2	2	0	1	4	4	2	0
4	73	170
4	73	171
4	73	172	4	3	0	1	4	0	1	0
4	73	173
4	73	174
4	73	175
4	75	1
4	75	2
4	75	3
4	75	4
4	75	5
4	75	6
4	75	7
4	75	8	1	0	1	0	0	0	1	0
4	75	9
4	75	10
4	75	11	0	1	2	0	0	0	0	0
4	75	12
4	75	13
4	75	14
4	75	15
4	75	16
4	75	17
4	75	18
4	75	19
4	75	20
4	75	21
4	75	22	1	4	0	1	0	0	0	0
4	75	23
4	75	24
4	75	25
4	75	26
4	75	27
4	75	28	1	2	0	0	0	0	1	0
4	75	29	2	1	0	0	0	0	0	0
4	75	30
4	75	31	4	2	0	1	0	0	0	0
4	75	32
4	75	33	1	2	0	0	0	0	0	0
4	75	34
4	75	35
4	75	36
4	75	37
4	75	38
4	75	39
4	75	40
4	75	41
4	75	42	0	2	1	0	0	0	0	0
4	75	43	2	0	3	0	0	0	0	0
4	75	44
4	75	45
4	75	46
4	75	47
4	75	48	2	1	0	0	0	2	0	1
4	75	49
4	75	50
4	75	51
4	75	52	0	2	0	0	0	0	0	0
4	75	53	7	4	0	1	2	0	2	0
4	75	54
4	75	55
4	75	56
4	75	57	1	3	2	1	0	0	0	0
4	75	58
4	75	59
4	75	60	0	1	0	0	0	0	0	0
4	75	61
4	75	62
4	75	63
4	75	64
4	75	65
4	75	66	1	1	0	0	2	0	1	0
4	75	67
4	75	68	2	5	2	1	2	6	3	1
4	75	69
4	75	70
4	75	71	0	2	0	0	1	0	1	0
4	75	72	2	3	1	0	0	0	0	0
4	75	73	7	0	2	0	6	4	4	1
4	75	74	5	8	0	1	0	3	0	0
4	75	75	0	0	1	0	0	0	0	0
4	75	76
4	75	77
4	75	78
4	75	79
4	75	80	2	1	1	0	0	0	0	0
4	75	81
4	75	82
4	75	83	3	3	0	0	1	2	0	0
4	75	84	4	2	0	1	1	4	0	1
4	75	85	3	1	0	1	2	1	0	0
4	75	86
4	75	87	2	4	2	0	3	1	2	1
4	75	88
4	75	89	1	2	0	0	0	0	0	0
4	75	90
4	75	91	10	7	5	1	8	10	3	3
4	75	92	1	2	2	0	1	0	0	0
4	75	93	1	1	1	1	4	2	0	1
4	75	94
4	75	95
4	75	96	4	2	0	1	1	2	1	0
4	75	97
4	75	98	0	0	2	0	0	0	0	0
4	75	99	3	4	2	0	2	0	1	0
4	75	100
4	75	101	0	0	0	0	1	2	0	1
4	75	102
4	75	103
4	75	104	5	5	2	2	3	4	1	0
4	75	105	0	2	1	0	0	0	0	0
4	75	106
4	75	107	3	3	2	0	5	5	1	3
4	75	108
4	75	109	3	2	0	0	0	0	0	0
4	75	110	5	0	0	0	1	2	0	0
4	75	111	1	1	0	0	0	0	1	0
4	75	112
4	75	113
4	75	114
4	75	115	2	4	1	0	1	2	0	0
4	75	116
4	75	117
4	75	118
4	75	119	4	5	0	1	2	3	0	0
4	75	120
4	75	121
4	75	122	2	5	3	1	2	3	0	0
4	75	123
4	75	124	4	4	1	1	3	2	2	0
4	75	125	3	1	1	0	7	2	0	0
4	75	126
4	75	127
4	75	128
4	75	129	3	3	2	0	0	1	0	0
4	75	130
4	75	131
4	75	132
4	75	133
4	75	134	2	3	3	2	2	1	0	0
4	75	135	0	0	0	0	2	1	0	2
4	75	136
4	75	137
4	75	138	0	1	0	0	0	0	0	0
4	75	139	10	4	2	0	3	1	1	0
4	75	140	1	1	1	0	0	1	0	0
4	75	141
4	75	142	8	6	2	2	4	1	0	2
4	75	143	5	4	2	0	4	2	2	0
4	75	144
4	75	145
4	75	146	5	1	0	0	4	2	0	1
4	75	147
4	75	148
4	75	149	0	1	0	0	0	1	0	0
4	75	150
4	75	151	0	1	0	0	0	0	0	0
4	75	152	5	0	1	0	0	0	0	0
4	75	153	6	4	2	1	1	3	2	1
4	75	154
4	75	155	4	1	2	1	0	0	0	0
4	75	156	0	1	0	0	0	0	0	0
4	75	157
4	75	158
4	75	159	2	3	1	1	0	1	0	2
4	75	160	2	1	0	1	0	0	0	0
4	75	161
4	75	162
4	75	163	4	8	1	3	6	10	2	1
4	75	164	3	3	2	1	1	3	0	2
4	75	165
4	75	166
4	75	167
4	75	168
4	75	169
4	75	170
4	75	171
4	75	172
4	75	173	1	1	0	1	1	0	1	1
4	75	174	1	5	0	0	3	2	0	0
4	75	175
6	21	1
6	21	2	3	0	0	0	3	1	0	1
6	21	3	1	2	1	1	0	1	0	0
6	21	4
6	21	5
6	21	6
6	21	7
6	21	8
6	21	9
6	21	10
6	21	11
6	21	12
6	21	13
6	21	14
6	21	15
6	21	16
6	21	17
6	21	18
6	21	19
6	21	20	3	0	0	2	1	4	1	0
6	21	21
6	21	22
6	21	23
6	21	24
6	21	25
6	21	26
6	21	27	0	3	0	1	0	2	0	0
6	21	28
6	21	29
6	21	30
6	21	31
6	21	32
6	21	33	2	5	1	1	4	6	0	1
6	21	34
6	21	35	1	0	0	1	0	1	0	0
6	21	36
6	21	37
6	21	38
6	21	39
6	21	40
6	21	41
6	21	42
6	21	43
6	21	44
6	21	45
6	21	46
6	21	47
6	21	48
6	21	49	0	0	0	0	0	1	0	0
6	21	50
6	21	51	2	0	0	0	0	2	0	0
6	21	52
6	21	53
6	21	54
6	21	55
6	21	56
6	21	57	0	0	0	0	1	1	0	0
6	21	58
6	21	59
6	21	60
6	21	61
6	21	62
6	21	63
6	21	64	1	2	0	1	1	2	0	0
6	21	65
6	21	66
6	21	67
6	21	68
6	21	69
6	21	70
6	21	71
6	21	72
6	21	73
6	21	74
6	21	75
6	21	76
6	21	77
6	21	78
6	21	79
6	21	80
6	21	81
6	21	82
6	21	83
6	21	84
6	21	85
6	21	86
6	21	87
6	21	88
6	21	89
6	21	90
6	21	91
6	21	92
6	21	93
6	21	94
6	21	95
6	21	96
6	21	97
6	21	98
6	21	99
6	21	100
6	21	101
6	21	102
6	21	103
6	21	104
6	21	105
6	21	106
6	21	107
6	21	108	0	2	0	0	0	1	0	1
6	21	109	0	0	1	1	0	0	0	0
6	21	110
6	21	111
6	21	112	3	3	0	0	0	0	2	1
6	21	113
6	21	114
6	21	115
6	21	116
6	21	117
6	21	118	0	0	0	1	0	0	0	0
6	21	119
6	21	120
6	21	121
6	21	122
6	21	123
6	21	124
6	21	125
6	21	126
6	21	127
6	21	128
6	21	129
6	21	130
6	21	131
6	21	132
6	21	133
6	21	134	3	1	0	1	0	0	1	0
6	21	135
6	21	136
6	21	137
6	21	138
6	21	139
6	21	140
6	21	141
6	21	142
6	21	143
6	21	144	3	3	0	2	1	0	0	0
6	21	145
6	21	146
6	21	147
6	21	148	0	0	1	0	0	1	0	0
6	21	149
6	21	150	2	5	0	3	3	3	1	0
6	21	151	0	1	0	0	1	0	0	0
6	21	152
6	21	153
6	21	154	1	0	0	0	0	0	0	0
6	21	155
6	21	156	0	6	1	0	1	2	0	0
6	21	157
6	21	158	0	0	0	0	1	0	0	0
6	21	159
6	21	160
6	21	161
6	21	162
6	21	163
6	21	164
6	21	165
6	21	166
6	21	167
6	21	168
6	21	169	3	3	1	2	1	1	1	2
6	21	170
6	21	171
6	21	172
6	21	173
6	21	174
6	21	175
6	59	1
6	59	2
6	59	3
6	59	4
6	59	5	1	0	0	0	0	0	0	0
6	59	6
6	59	7
6	59	8	2	1	1	0	1	0	1	0
6	59	9	7	1	0	1	5	3	2	0
6	59	10
6	59	11
6	59	12	4	6	2	1	1	3	1	1
6	59	13
6	59	14
6	59	15
6	59	16
6	59	17	3	2	1	2	3	1	1	1
6	59	18
6	59	19
6	59	20
6	59	21
6	59	22	2	4	0	2	3	5	1	0
6	59	23
6	59	24
6	59	25	4	4	1	1	2	2	0	2
6	59	26
6	59	27
6	59	28
6	59	29
6	59	30
6	59	31
6	59	32
6	59	33
6	59	34	1	0	0	0	0	0	0	0
6	59	35
6	59	36
6	59	37	4	4	1	1	4	7	1	2
6	59	38
6	59	39
6	59	40
6	59	41
6	59	42
6	59	43
6	59	44
6	59	45
6	59	46
6	59	47
6	59	48
6	59	49
6	59	50
6	59	51
6	59	52	1	0	0	1	1	1	0	1
6	59	53
6	59	54
6	59	55
6	59	56
6	59	57
6	59	58
6	59	59
6	59	60	3	7	0	1	1	0	1	1
6	59	61
6	59	62
6	59	63
6	59	64
6	59	65
6	59	66
6	59	67
6	59	68
6	59	69
6	59	70
6	59	71
6	59	72
6	59	73
6	59	74
6	59	75
6	59	76
6	59	77
6	59	78
6	59	79
6	59	80
6	59	81
6	59	82	0	0	1	0	0	0	0	0
6	59	83
6	59	84	0	1	0	0	0	0	0	0
6	59	85
6	59	86	6	9	1	1	0	0	0	0
6	59	87
6	59	88
6	59	89
6	59	90
6	59	91
6	59	92
6	59	93
6	59	94
6	59	95
6	59	96
6	59	97	1	1	0	1	1	2	1	1
6	59	98
6	59	99
6	59	100
6	59	101
6	59	102
6	59	103
6	59	104
6	59	105
6	59	106
6	59	107
6	59	108
6	59	109
6	59	110
6	59	111
6	59	112
6	59	113
6	59	114
6	59	115
6	59	116
6	59	117
6	59	118
6	59	119	0	0	0	0	0	1	0	0
6	59	120
6	59	121
6	59	122
6	59	123
6	59	124
6	59	125
6	59	126	0	0	1	0	3	0	0	0
6	59	127
6	59	128
6	59	129
6	59	130
6	59	131
6	59	132
6	59	133
6	59	134
6	59	135
6	59	136
6	59	137
6	59	138	1	3	2	1	1	0	0	0
6	59	139
6	59	140
6	59	141
6	59	142	4	1	0	1	0	0	1	0
6	59	143
6	59	144
6	59	145
6	59	146
6	59	147
6	59	148
6	59	149
6	59	150	4	7	4	4	2	5	0	0
6	59	151
6	59	152
6	59	153
6	59	154
6	59	155
6	59	156	1	1	0	0	0	0	0	0
6	59	157
6	59	158	0	0	0	1	0	0	0	0
6	59	159
6	59	160
6	59	161
6	59	162
6	59	163
6	59	164	3	4	0	2	2	0	0	0
6	59	165
6	59	166
6	59	167
6	59	168
6	59	169
6	59	170
6	59	171	1	1	0	0	1	3	0	0
6	59	172
6	59	173
6	59	174
6	59	175
6	73	1	2	1	0	0	1	0	0	0
6	73	2
6	73	3
6	73	4
6	73	5	6	8	0	3	1	5	2	1
6	73	6
6	73	7
6	73	8	3	4	2	0	6	0	1	0
6	73	9	4	1	1	0	0	1	0	0
6	73	10
6	73	11	7	9	1	2	10	6	1	2
6	73	12
6	73	13
6	73	14	1	0	0	0	0	0	0	0
6	73	15
6	73	16	2	0	0	0	0	0	0	0
6	73	17	2	5	2	2	1	1	2	1
6	73	18	2	3	0	0	1	0	0	1
6	73	19
6	73	20
6	73	21
6	73	22	2	1	0	0	0	0	0	0
6	73	23
6	73	24
6	73	25	4	0	0	0	5	2	0	0
6	73	26
6	73	27
6	73	28
6	73	29	1	3	2	3	4	5	0	0
6	73	30	1	2	0	0	0	0	0	0
6	73	31
6	73	32	5	4	0	1	2	0	0	0
6	73	33
6	73	34	2	5	0	1	0	1	1	0
6	73	35
6	73	36	2	2	0	0	1	1	0	0
6	73	37	3	8	2	1	5	3	0	0
6	73	38
6	73	39	3	6	1	4	7	5	1	2
6	73	40
6	73	41	3	1	0	1	1	4	2	0
6	73	42	0	0	0	0	1	1	0	0
6	73	43	2	2	1	1	1	4	0	0
6	73	44	2	5	0	1	0	3	0	1
6	73	45
6	73	46
6	73	47	2	3	2	0	2	0	2	0
6	73	48	0	2	0	0	0	0	0	0
6	73	49
6	73	50	6	2	0	1	2	5	0	1
6	73	51
6	73	52
6	73	53
6	73	54
6	73	55
6	73	56	3	2	4	1	4	3	0	3
6	73	57	1	0	2	1	2	6	1	3
6	73	58
6	73	59
6	73	60	7	3	1	0	2	1	0	0
6	73	61
6	73	62
6	73	63
6	73	64	5	2	0	1	3	4	2	1
6	73	65	4	4	3	1	9	5	0	0
6	73	66
6	73	67	4	6	1	2	1	2	1	0
6	73	68
6	73	69
6	73	70
6	73	71
6	73	72	0	1	0	0	1	0	0	0
6	73	73	2	3	0	0	2	5	1	3
6	73	74
6	73	75
6	73	76
6	73	77	3	3	1	1	3	1	0	0
6	73	78	6	2	0	1	2	5	1	1
6	73	79
6	73	80	8	13	5	2	5	5	1	1
6	73	81
6	73	82
6	73	83	3	3	1	1	2	2	0	1
6	73	84
6	73	85
6	73	86
6	73	87
6	73	88
6	73	89	1	1	1	0	2	1	0	0
6	73	90	2	2	2	0	3	0	1	1
6	73	91	0	0	1	1	0	1	0	0
6	73	92
6	73	93
6	73	94	3	2	1	1	2	3	1	0
6	73	95	1	6	0	0	3	3	0	0
6	73	96	3	2	1	1	2	6	2	2
6	73	97	1	0	0	0	0	0	0	0
6	73	98	2	3	1	3	4	1	0	0
6	73	99
6	73	100	0	2	1	0	0	1	0	1
6	73	101	0	4	1	1	0	0	1	1
6	73	102
6	73	103
6	73	104	2	1	1	0	0	1	0	0
6	73	105
6	73	106
6	73	107
6	73	108
6	73	109
6	73	110
6	73	111
6	73	112	4	6	1	0	7	6	0	2
6	73	113
6	73	114
6	73	115	17	6	1	3	8	8	1	3
6	73	116
6	73	117
6	73	118
6	73	119
6	73	120
6	73	121
6	73	122
6	73	123
6	73	124
6	73	125
6	73	126	0	0	1	0	0	1	0	2
6	73	127
6	73	128
6	73	129	6	2	2	3	3	4	2	1
6	73	130	1	2	0	3	4	0	1	2
6	73	131	4	5	0	1	3	3	3	0
6	73	132
6	73	133
6	73	134
6	73	135	5	6	1	2	2	4	1	2
6	73	136	1	3	0	0	0	3	0	1
6	73	137	2	3	1	0	4	5	1	0
6	73	138
6	73	139	7	4	1	0	3	3	2	0
6	73	140
6	73	141	0	0	0	0	1	0	0	0
6	73	142	2	2	2	1	1	1	2	0
6	73	143
6	73	144	3	1	1	1	1	3	0	0
6	73	145	1	2	1	3	1	3	0	2
6	73	146	2	3	3	0	4	3	0	0
6	73	147
6	73	148	1	0	0	0	1	0	0	0
6	73	149	3	1	0	0	3	3	1	2
6	73	150	2	2	2	1	0	5	0	2
6	73	151	5	1	0	0	2	4	0	0
6	73	152	2	1	0	1	1	1	0	0
6	73	153
6	73	154	2	1	1	1	2	1	0	0
6	73	155	4	0	0	1	1	1	1	2
6	73	156	7	4	0	0	4	1	0	1
6	73	157
6	73	158
6	73	159	3	6	2	2	4	0	0	0
6	73	160	0	1	0	0	0	0	1	0
6	73	161
6	73	162
6	73	163	5	7	2	1	9	2	1	1
6	73	164	6	2	0	0	6	1	0	1
6	73	165	0	1	0	0	0	1	0	0
6	73	166
6	73	167
6	73	168	3	1	0	0	5	1	2	0
6	73	169
6	73	170
6	73	171	3	2	0	0	2	0	0	0
6	73	172
6	73	173	4	2	1	3	3	2	0	0
6	73	174
6	73	175
6	75	1
6	75	2
6	75	3
6	75	4
6	75	5
6	75	6
6	75	7
6	75	8	3	1	2	1	3	1	0	0
6	75	9
6	75	10
6	75	11
6	75	12
6	75	13
6	75	14
6	75	15
6	75	16
6	75	17
6	75	18
6	75	19
6	75	20
6	75	21
6	75	22
6	75	23	2	0	0	0	0	0	0	0
6	75	24
6	75	25
6	75	26
6	75	27
6	75	28
6	75	29	0	0	1	0	0	0	0	0
6	75	30
6	75	31	0	1	0	0	0	0	0	0
6	75	32
6	75	33
6	75	34	1	0	1	0	3	2	0	0
6	75	35
6	75	36	0	2	0	0	2	0	0	0
6	75	37
6	75	38
6	75	39
6	75	40
6	75	41
6	75	42
6	75	43	1	0	0	0	0	0	0	0
6	75	44
6	75	45	1	0	1	0	0	0	0	0
6	75	46
6	75	47
6	75	48	1	2	0	0	1	4	0	0
6	75	49
6	75	50
6	75	51
6	75	52
6	75	53	1	0	0	1	1	2	0	0
6	75	54	0	1	0	0	0	0	0	0
6	75	55
6	75	56
6	75	57
6	75	58
6	75	59
6	75	60	1	1	1	0	1	0	0	0
6	75	61
6	75	62
6	75	63
6	75	64
6	75	65
6	75	66	2	1	1	0	0	0	1	0
6	75	67
6	75	68
6	75	69
6	75	70
6	75	71
6	75	72
6	75	73	1	2	3	1	2	4	2	1
6	75	74	2	5	2	0	0	0	0	0
[truncated: 5,701 more rows]
