# Supplementary material for: Genetic Background, Maternal Age, and Interaction Effects Mediate Rates of Crossing Over in Drosophila melanogaster Females
Source: G3 (Bethesda). 2016 Mar 17;6(5):1409–16. doi: 10.1534/g3.116.027631 (PMC4856091; doi:10.1534/g3.116.027631)
Supplement: Supplemental Material [file supp_g3.116.027631_Table_S3.xlsx]

## Sheet: Table S3
		y v
	Day	Total	RAL_21	RAL_59	RAL_73	RAL_75	RAL_136
	1	4911	1160	748	641	1330	1032
	2	16596	3100	3072	3457	3226	3741
	4	10451	2164	1729	1774	2305	2479
	6	10473	1928	1872	2076	2277	2320
	8	9820	1699	1560	1922	2281	2358
	10	6604	1502	1250	895	1444	1513
	12	6716	1229	1105	1302	1551	1529
	14	5297	668	1017	1119	1138	1355
	16	3667	626	661	485	935	960
	18	1302	293	153	345	245	266
	20	862	65	78	87	334	298
	22	1593	164	280	328	332	489
	Total	78292	14598	13525	14431	17398	18340
		e ro
	Day	Total	RAL_21	RAL_59	RAL_73	RAL_75	RAL_136
	1	-	-	-	-	-	-
	2	17807	4007	5905	5125	2770	-
	4	3070	547	748	1118	657	-
	6	1544	146	229	1038	131	-
	8	557	40	84	373	60	-
	10	1761	201	80	453	1027	-
	12	682	109	48	220	305	-
	14	788	40	36	315	397	-
	16	385	12	44	212	117	-
	18	181	12	10	97	62	-
	20	111	2	6	52	51	-
	22	200	9	7	125	59	-
	Total	27086	5125	7197	9128	5636	-
