# Supplementary material for: Genetic Background, Maternal Age, and Interaction Effects Mediate Rates of Crossing Over in Drosophila melanogaster Females
Source: G3 (Bethesda). 2016 Mar 17;6(5):1409–16. doi: 10.1534/g3.116.027631 (PMC4856091; doi:10.1534/g3.116.027631)
Supplement: Supplemental Material [file supp_g3.116.027631_Table_S4.xlsx]

## Sheet: Table S4
Starting Qty.	DGRP Line	Maternal Age	Replicate	Total Flies	Wild-type Females	Bar Males	Bar Females	Wild-type Males	NDJ %
10	RAL021	Days 01-05	1	148	73	75	0	0	0
10	RAL021	Days 01-05	2	295	152	143	0	0	0
10	RAL021	Days 01-05	3	231	127	104	0	0	0
10	RAL021	Days 06-10	1	266	138	128	0	0	0
10	RAL021	Days 06-10	2	287	136	151	0	0	0
10	RAL021	Days 06-10	3	266	145	121	0	0	0
10	RAL021	Days 11-15	1	400	259	141	0	1	0.498753
10	RAL021	Days 11-15	2	298	158	140	0	1	0.668896
10	RAL021	Days 11-15	3	228	121	107	0	0	0
10	RAL021	Days 16-20	1	254	124	130	0	1	0.784314
10	RAL021	Days 16-20	2	361	255	106	0	0	0
10	RAL021	Days 16-20	3	246	135	111	0	0	0
10	RAL021	Days 21-25	1	437	236	201	0	1	0.456621
10	RAL021	Days 21-25	2	342	185	157	0	0	0
10	RAL021	Days 21-25	3	315	164	151	0	0	0
10	RAL059	Days 01-05	4	206	118	88	0	0	0
10	RAL059	Days 01-05	5	232	113	119	0	0	0
10	RAL059	Days 01-05	6	210	90	120	0	0	0
10	RAL059	Days 01-05	7	205	116	89	3	2	4.7619
10	RAL059	Days 01-05	8	197	85	112	0	0	0
10	RAL059	Days 01-05	9	252	143	109	0	0	0
20	RAL059	Days 01-05	10	235	113	122	0	0	0
20	RAL059	Days 01-05	11	213	115	98	0	0	0
20	RAL059	Days 01-05	12	296	141	155	0	6	3.97351
10	RAL059	Days 06-10	4	397	186	211	0	2	1.00251
10	RAL059	Days 06-10	5	323	166	157	0	0	0
10	RAL059	Days 06-10	6	420	221	199	1	1	0.947867
10	RAL059	Days 06-10	7	368	198	170	0	4	2.15054
10	RAL059	Days 06-10	8	481	210	271	0	0	0
10	RAL059	Days 06-10	9	439	232	207	0	0	0
20	RAL059	Days 06-10	10	440	226	214	0	0	0
20	RAL059	Days 06-10	11	442	248	194	0	0	0
20	RAL059	Days 06-10	12	539	259	280	0	0	0
10	RAL059	Days 11-15	4	310	152	158	0	0	0
10	RAL059	Days 11-15	5	313	148	165	0	0	0
10	RAL059	Days 11-15	6	489	131	358	0	0	0
10	RAL059	Days 11-15	7	271	141	130	0	1	0.735294
10	RAL059	Days 11-15	8	341	147	194	0	0	0
10	RAL059	Days 11-15	9	363	190	173	0	0	0
20	RAL059	Days 11-15	10	346	178	168	1	0	0.576369
20	RAL059	Days 11-15	11	332	188	144	0	0	0
20	RAL059	Days 11-15	12	331	157	174	0	0	0
10	RAL059	Days 16-20	4	303	148	155	0	0	0
10	RAL059	Days 16-20	5	315	163	152	0	0	0
10	RAL059	Days 16-20	6	301	164	137	0	0	0
10	RAL059	Days 16-20	7	390	182	208	1	1	1.02041
10	RAL059	Days 16-20	8	485	319	166	0	0	0
10	RAL059	Days 16-20	9	396	189	207	0	0	0
20	RAL059	Days 16-20	10	666	435	231	0	0	0
20	RAL059	Days 16-20	11	577	315	262	0	0	0
20	RAL059	Days 16-20	12	484	286	198	0	1	0.412371
10	RAL059	Days 21-25	4	369	184	185	0	0	0
10	RAL059	Days 21-25	5	367	193	174	0	1	0.543478
10	RAL059	Days 21-25	6	353	177	176	0	0	0
10	RAL059	Days 21-25	7	426	253	173	5	0	2.32019
10	RAL059	Days 21-25	8	363	186	177	0	0	0
10	RAL059	Days 21-25	9	489	275	214	0	1	0.408163
20	RAL059	Days 21-25	10	436	216	220	1	0	0.457666
20	RAL059	Days 21-25	11	454	257	197	0	0	0
20	RAL059	Days 21-25	12	512	270	242	0	0	0
10	RAL073	Days 01-05	13	280	132	148	0	1	0.711744
10	RAL073	Days 01-05	14	322	162	160	0	8	4.84848
10	RAL073	Days 01-05	15	323	167	156	0	0	0
10	RAL073	Days 06-10	13	439	210	229	0	0	0
10	RAL073	Days 06-10	14	439	230	209	0	0	0
10	RAL073	Days 06-10	15	351	203	148	0	1	0.568182
10	RAL073	Days 11-15	13	400	192	208	0	0	0
10	RAL073	Days 11-15	14	335	193	142	0	0	0
10	RAL073	Days 11-15	15	369	221	148	0	0	0
10	RAL073	Days 16-20	13	661	291	370	0	0	0
10	RAL073	Days 16-20	14	607	351	256	0	1	0.328947
10	RAL073	Days 16-20	15	521	341	180	0	0	0
10	RAL073	Days 21-25	13	414	187	227	0	0	0
10	RAL073	Days 21-25	14	472	286	186	0	0	0
10	RAL073	Days 21-25	15	268	141	127	0	0	0
10	RAL075	Days 01-05	16	298	173	125	0	0	0
10	RAL075	Days 01-05	17	422	184	238	0	1	0.472813
10	RAL075	Days 01-05	18	314	171	143	0	0	0
10	RAL075	Days 06-10	16	334	160	174	0	0	0
10	RAL075	Days 06-10	17	449	251	198	0	0	0
10	RAL075	Days 06-10	18	426	237	189	0	0	0
10	RAL075	Days 11-15	16	333	145	188	0	0	0
10	RAL075	Days 11-15	17	368	238	130	0	0	0
10	RAL075	Days 11-15	18	336	166	170	0	0	0
10	RAL075	Days 16-20	16	320	171	149	0	0	0
10	RAL075	Days 16-20	17	388	205	183	0	0	0
10	RAL075	Days 16-20	18	388	226	162	0	0	0
10	RAL075	Days 21-25	16	339	189	150	0	0	0
10	RAL075	Days 21-25	17	423	228	195	0	0	0
10	RAL075	Days 21-25	18	332	187	145	0	0	0
10	RAL136	Days 01-05	19	365	162	203	1	2	1.63043
10	RAL136	Days 01-05	20	360	206	154	0	1	0.554017
10	RAL136	Days 01-05	21	248	125	123	1	0	0.803213
10	RAL136	Days 01-05	22	325	168	157	1	0	0.613497
10	RAL136	Days 01-05	23	283	126	157	3	2	3.47222
10	RAL136	Days 01-05	24	268	133	135	0	0	0
20	RAL136	Days 01-05	25	340	154	186	3	1	2.32558
20	RAL136	Days 01-05	26	395	180	215	1	2	1.50754
20	RAL136	Days 01-05	27	368	199	169	1	1	1.08108
20	RAL136	Days 01-05	28	371	208	163	2	6	4.22164
20	RAL136	Days 01-05	29	369	191	178	3	1	2.14477
20	RAL136	Days 01-05	30	357	189	168	1	1	1.11421
10	RAL136	Days 06-10	19	410	216	194	1	0	0.486618
10	RAL136	Days 06-10	20	449	210	239	1	4	2.20264
10	RAL136	Days 06-10	21	393	213	180	0	1	0.507614
10	RAL136	Days 06-10	22	384	196	188	2	2	2.06186
10	RAL136	Days 06-10	23	449	230	219	0	2	0.886918
10	RAL136	Days 06-10	24	381	183	198	0	0	0
20	RAL136	Days 06-10	25	576	299	277	1	3	1.37931
20	RAL136	Days 06-10	26	571	326	245	2	1	1.0453
20	RAL136	Days 06-10	27	567	296	271	1	1	0.702988
20	RAL136	Days 06-10	28	642	336	306	1	7	2.46154
20	RAL136	Days 06-10	29	577	306	271	0	0	0
20	RAL136	Days 06-10	30	641	320	321	1	0	0.311526
10	RAL136	Days 11-15	19	390	195	195	1	1	1.02041
10	RAL136	Days 11-15	20	328	189	139	0	0	0
10	RAL136	Days 11-15	21	310	146	164	0	1	0.643087
10	RAL136	Days 11-15	22	320	155	165	1	0	0.623053
10	RAL136	Days 11-15	23	301	162	139	1	1	1.32013
10	RAL136	Days 11-15	24	355	179	176	0	0	0
20	RAL136	Days 11-15	25	437	227	210	0	1	0.456621
20	RAL136	Days 11-15	26	459	244	215	1	1	0.867679
20	RAL136	Days 11-15	27	436	245	191	0	2	0.913242
20	RAL136	Days 11-15	28	389	212	177	2	4	3.03797
20	RAL136	Days 11-15	29	368	175	193	0	1	0.542005
20	RAL136	Days 11-15	30	421	225	196	0	0	0
10	RAL136	Days 16-20	19	514	221	293	1	1	0.775194
10	RAL136	Days 16-20	20	445	300	145	0	0	0
10	RAL136	Days 16-20	21	385	138	247	2	1	1.54639
10	RAL136	Days 16-20	22	539	359	180	0	0	0
10	RAL136	Days 16-20	23	378	171	207	1	2	1.5748
10	RAL136	Days 16-20	24	556	262	294	0	1	0.359066
20	RAL136	Days 16-20	25	540	263	277	0	1	0.369686
20	RAL136	Days 16-20	26	627	385	242	0	1	0.318471
20	RAL136	Days 16-20	27	653	329	324	0	2	0.610687
20	RAL136	Days 16-20	28	625	348	277	0	0	0
20	RAL136	Days 16-20	29	528	329	199	0	3	1.12994
20	RAL136	Days 16-20	30	465	246	219	0	1	0.429185
10	RAL136	Days 21-25	19	427	192	235	0	0	0
10	RAL136	Days 21-25	20	515	233	282	0	0	0
10	RAL136	Days 21-25	21	540	296	244	1	0	0.369686
10	RAL136	Days 21-25	22	470	250	220	0	0	0
10	RAL136	Days 21-25	23	483	256	227	0	1	0.413223
10	RAL136	Days 21-25	24	378	178	200	1	0	0.527704
20	RAL136	Days 21-25	25	532	283	249	0	1	0.375235
20	RAL136	Days 21-25	26	579	345	234	0	0	0
20	RAL136	Days 21-25	27	601	312	289	2	0	0.66335
20	RAL136	Days 21-25	28	552	266	286	0	1	0.361664
20	RAL136	Days 21-25	29	467	255	212	0	0	0
20	RAL136	Days 21-25	30	563	324	239	0	0	0
