# Supplementary material for: Genetic Background, Maternal Age, and Interaction Effects Mediate Rates of Crossing Over in Drosophila melanogaster Females
Source: G3 (Bethesda). 2016 Mar 17;6(5):1409–16. doi: 10.1534/g3.116.027631 (PMC4856091; doi:10.1534/g3.116.027631)
Supplement: Supplemental Material [file supp_g3.116.027631_Table_S5.xlsx]

## Sheet: Table S5
	Source	df	χ2	Prob> χ2
	Line	4	101.17	< 0.001
	Maternal Age	4	0.00026	1
	Line × Maternal Age	16	63.5	< 0.001
	df = degrees of freedom, χ2 = chi-square value
