# Supplementary material for: Genetic Background, Maternal Age, and Interaction Effects Mediate Rates of Crossing Over in Drosophila melanogaster Females
Source: G3 (Bethesda). 2016 Mar 17;6(5):1409–16. doi: 10.1534/g3.116.027631 (PMC4856091; doi:10.1534/g3.116.027631)
Supplement: Supplemental Material [file supp_g3.116.027631_Table_S6.xlsx]

## Sheet: Table S6
	Source	df	SS	MS	F-Value	Prob>F
	Line	3	1.29	0.43	12.54	< 0.001
	Residuals	246	8.45	0.034
	Maternal Age	1	1.08	1.08	44.25	< 0.001
	Line × Maternal Age	3	0.66	0.22	9.044	< 0.001
	Residuals	1496	36.42	0.024
	Source	df	χ2	Prob> χ2
	Line	3	45.12	< 0.001
	Maternal Age	9	113.48	< 0.001
	Line × Maternal Age	27	37.91	0.079
	df = degrees of freedom, SS = sum of squares, MS = mean square, χ2 = chi-square value
