# Supplementary material for: Genetic Background, Maternal Age, and Interaction Effects Mediate Rates of Crossing Over in Drosophila melanogaster Females
Source: G3 (Bethesda). 2016 Mar 17;6(5):1409–16. doi: 10.1534/g3.116.027631 (PMC4856091; doi:10.1534/g3.116.027631)
Supplement: Supplemental Material [file supp_g3.116.027631_Table_S7.xlsx]

## Sheet: Table S7
	Source	df	SS	MS	F-Value	Prob>F
	Line (w/ 136)	4	1.55	0.39	12.13	< 0.001
	Residuals	436	13.95	0.032
	Maternal Age	1	3.1	3.1	112.89	< 0.001
	Line × Maternal Age	4	0.55	0.14	4.98	< 0.001
	Residuals	1318	36.24	0.028
	Source	df	SS	MS	F-Value	Prob>F
	Line (w/o 136)	3	1.54	0.51	15.37	< 0.001
	Residuals	349	11.62	0.033
	Maternal Age	1	2.59	2.59	93.66	< 0.001
	Line × Maternal Age	3	0.54	0.18	6.54	<0.001
	Residuals	1055	29.14	0.027
	df = degrees of freedom, SS = sum of squares, MS = mean square
